# Supplementary material for: 6-Azido-3-O-benzyl-6-de­oxy-N,N-diethyl-1,2-O-isopropyl­idene-d-glycero-α-d-gluco-heptofuran­uronamide
Source: Acta Crystallogr Sect E Struct Rep Online. 2010 Dec 4;67(Pt 1):o38–9. doi: 10.1107/S1600536810048944 (PMC3050294; doi:10.1107/S1600536810048944)
Supplement: Supplementary file 2 [file e-67-00o38-Isup2.hkl]

data_I
#  9091451    MS1                          
_audit_creation_date        10-10-20
_audit_creation_method      CRYSTALS 

_cell_length_a                    13.0478(4)
_cell_angle_alpha                 90
_cell_length_b                    10.5547(3)
_cell_angle_beta                  97.0347(11)
_cell_length_c                    16.5552(6)
_cell_angle_gamma                 90

# NOTE Fc on scale of Fo,      0.57819
# Status flags: 
#    o - used in refinement 
#    < - excluded by I/sigmaI cutoff 
#    x - excluded for another reason  

loop_
_refln_index_h
_refln_index_k
_refln_index_l
_refln_F_squared_meas
_refln_F_squared_calc
_refln_F_squared_sigma
_refln_observed_status
   4   0   0      345.60      390.40        8.30 o
   5   0   0       17.20       20.99        0.80 o
   6   0   0     4775.90     4753.45      138.80 o
   7   0   0        7.20        5.00        1.20 o
   8   0   0     1078.20     1041.15       33.20 o
   9   0   0       48.90       42.63        2.10 o
  10   0   0      374.40      368.72       11.20 o
  11   0   0       71.20       64.33        3.20 o
  12   0   0       22.60       35.13        2.00 o
  13   0   0        5.70       13.95        1.50 o
  14   0   0        5.50        4.05        1.80 o
  15   0   0        1.70        0.08        1.30 o
  16   0   0        5.30        6.90        3.20 o
   3   1   0      171.30      177.07        6.01 o
   4   1   0      393.10      370.39        7.20 o
   5   1   0      581.80      594.92       10.79 o
   6   1   0      172.90      164.14        2.87 o
   7   1   0      395.65      353.75        9.27 o
   8   1   0      227.80      224.76        5.81 o
   9   1   0      395.85      364.86        8.45 o
  10   1   0       54.60       50.86        1.77 o
  11   1   0       90.65       87.68        3.11 o
  12   1   0      102.80       91.04        3.61 o
  13   1   0        1.15        4.30        1.28 o
  14   1   0        8.25        8.86        1.21 o
  15   1   0        2.35        3.49        2.53 o
  16   1   0       10.40        4.12        2.86 o
   3   2   0     2251.85     2403.85       55.48 o
   4   2   0        7.70       11.67        0.50 o
   5   2   0     1788.10     1749.19       34.33 o
   6   2   0       85.70       76.16        2.76 o
   7   2   0     1015.65      920.90       22.54 o
   8   2   0       11.65        9.31        1.17 o
   9   2   0      141.00      150.14        4.33 o
  10   2   0       24.25       23.68        1.62 o
  11   2   0       12.70       10.95        1.32 o
  12   2   0        4.85        8.47        1.27 o
  13   2   0       20.70       17.33        1.81 o
  14   2   0        3.10        1.56        1.95 o
  15   2   0        4.30        7.25        1.82 o
  16   2   0       13.25       10.51        3.47 o
   1   3   0      270.00      307.72        7.20 o
   2   3   0      121.00      138.17        4.70 o
   3   3   0      172.60      164.28        5.30 o
   4   3   0       14.10        8.66        0.90 o
   5   3   0       27.55       22.55        0.85 o
   6   3   0      135.30      118.51        3.65 o
   7   3   0      147.40      168.56        4.06 o
   8   3   0      212.25      219.81        5.42 o
   9   3   0      114.00      111.42        3.39 o
  10   3   0       24.50       20.95        1.74 o
  11   3   0      161.10      155.08        5.45 o
  12   3   0       10.25       15.74        1.50 o
  13   3   0       32.45       25.94        2.30 o
  14   3   0       16.35       15.89        1.98 o
  15   3   0       23.70       20.99        2.48 o
  16   3   0        8.80        3.67        4.20 o
   0   4   0      758.20      806.64       26.70 o
   1   4   0      180.00      190.82        5.20 o
   2   4   0     3457.50     3328.27       99.80 o
   3   4   0       57.00       57.69        1.30 o
   4   4   0      106.80      131.71        3.10 o
   5   4   0       11.60        8.96        0.90 o
   6   4   0      298.10      295.65        6.60 o
   7   4   0       27.65       30.75        1.21 o
   8   4   0      402.50      371.46       10.77 o
   9   4   0       21.25       24.00        1.38 o
  10   4   0      295.40      294.48        9.39 o
  11   4   0       57.15       59.87        2.44 o
  12   4   0      179.40      186.30        5.88 o
  13   4   0        3.65        2.02        1.20 o
  14   4   0       14.55       10.94        1.76 o
  15   4   0        6.90       11.48        2.70 o
  16   4   0       13.90       15.96        5.60 o
   1   5   0      115.60      114.00        3.10 o
   2   5   0      239.10      218.02        5.10 o
   3   5   0      275.70      270.63        7.20 o
   4   5   0        1.90        3.34        1.00 o
   5   5   0       54.20       58.28        1.90 o
   6   5   0       23.60       31.55        1.20 o
   7   5   0       60.70       70.65        3.20 o
   8   5   0      136.40      138.30        4.90 o
   9   5   0       14.50       19.30        2.30 o
  10   5   0      110.45      113.19        3.89 o
  11   5   0       45.75       50.95        2.14 o
  12   5   0       13.65       12.37        1.35 o
  13   5   0       10.55       14.80        1.63 o
  14   5   0        7.30        2.29        2.80 o
  15   5   0        1.90        3.50        2.40 o
   0   6   0       24.00       23.64        1.90 o
   1   6   0      437.70      426.48        8.70 o
   2   6   0       25.90       27.36        1.30 o
   3   6   0      226.10      218.17        5.30 o
   4   6   0       69.90       67.05        2.40 o
   5   6   0      100.50      102.58        3.40 o
   6   6   0        1.60        0.44        0.90 o
   7   6   0       62.70       61.66        2.40 o
   8   6   0       21.70       24.82        2.80 o
   9   6   0       40.70       42.24        3.30 o
  10   6   0      121.90      106.32        6.20 o
  11   6   0       57.30       59.34        4.30 o
  12   6   0       15.50       14.03        2.60 o
  13   6   0       16.40        8.22        3.10 o
  14   6   0        7.80        2.65        4.40 o
  15   6   0        1.00        1.72        7.60 o
   1   7   0        1.80        1.78        0.90 o
   2   7   0       18.10       15.53        1.10 o
   3   7   0        5.20        6.52        0.70 o
   4   7   0        7.50       10.36        0.40 o
   5   7   0       44.20       42.26        2.30 o
   6   7   0       54.80       58.81        2.20 o
   7   7   0       69.60       80.14        3.10 o
   8   7   0       30.10       33.23        1.10 o
   9   7   0       68.20       66.10        4.40 o
  10   7   0       43.90       42.13        4.50 o
  11   7   0       34.40       28.85        3.90 o
  12   7   0       16.20       12.36        3.40 o
  13   7   0       -7.10        1.84        3.20 o
  14   7   0       -4.80        2.02        3.70 o
   0   8   0      205.50      221.04        7.60 o
   1   8   0       50.10       41.62        1.70 o
   2   8   0       42.40       45.62        1.60 o
   3   8   0       50.10       54.33        1.60 o
   4   8   0       25.30       24.41        1.10 o
   5   8   0        6.10        5.01        1.40 o
   6   8   0       24.40       28.29        1.70 o
   7   8   0        7.60        5.68        1.30 o
   8   8   0       28.80       26.30        1.70 o
   9   8   0       14.30       11.64        3.30 o
  10   8   0       19.60       17.71        3.00 o
  11   8   0        3.20        9.00        3.40 o
  12   8   0        5.80        3.80        3.10 o
  13   8   0       -1.80        4.51        5.80 o
   1   9   0       49.70       41.43        2.10 o
   2   9   0       24.10       17.88        1.40 o
   3   9   0        2.70        1.84        0.90 o
   4   9   0       -0.70        0.36        1.00 o
   5   9   0       12.70       11.57        1.60 o
   6   9   0        3.60        4.20        1.50 o
   7   9   0        5.10        5.51        1.20 o
   8   9   0        5.70        4.82        1.30 o
   9   9   0       10.20       11.77        0.60 o
  10   9   0        9.50        7.11        4.50 o
  11   9   0       -2.30        1.08        5.60 o
  12   9   0       14.00        6.10        4.50 o
   0  10   0       18.70       11.86        1.90 o
   1  10   0       22.30       15.01        1.50 o
   2  10   0        2.70        2.33        1.20 o
   3  10   0       23.50       27.98        1.50 o
   4  10   0        8.10        9.72        0.80 o
   5  10   0       11.80        7.77        2.10 o
   6  10   0        5.30        5.52        1.40 o
   7  10   0        7.80        3.66        1.60 o
   8  10   0        2.10        2.62        1.60 o
   9  10   0        6.70        5.79        3.80 o
  10  10   0        5.70        2.14        5.00 o
  11  10   0        5.40        8.61        3.80 o
   1  11   0       -0.20        0.17        1.16 o
   2  11   0       45.50       34.88        2.50 o
   3  11   0       -0.20        0.42        0.80 o
   4  11   0        7.70        8.47        0.80 o
   5  11   0        3.60        2.66        1.90 o
   6  11   0        3.50        2.66        1.80 o
   7  11   0        0.80        1.92        6.08 o
   8  11   0        4.80        6.52        5.60 o
   9  11   0       10.40        9.75        4.20 o
  10  11   0        4.00        0.78        5.00 o
   0  12   0       91.80      102.29        6.00 o
   1  12   0        2.90        1.72        1.40 o
   2  12   0        3.10        3.62        1.40 o
   3  12   0        2.80        5.21        1.10 o
   4  12   0        1.10        0.38        1.80 o
   5  12   0        1.20        0.49        1.70 o
   6  12   0        4.40        3.64        4.20 o
   7  12   0       26.00       24.76        5.60 o
   8  12   0       11.10        6.97        5.40 o
   1  13   0       11.50        8.29        3.60 o
   2  13   0       -2.10        0.38        2.70 o
   3  13   0        5.60        7.48        2.40 o
   4  13   0        7.80        0.75        4.40 o
   5  13   0        8.40        7.87        4.60 o
 -16   0   1        2.50        0.11        3.10 o
 -15   0   1        5.10        1.68        1.40 o
 -14   0   1       15.40       20.34        2.10 o
 -13   0   1        8.90        9.40        1.60 o
 -12   0   1        3.50        3.17        1.30 o
 -11   0   1       12.80       11.29        1.70 o
 -10   0   1        1.40        1.24        1.40 o
  -9   0   1       63.40       61.13        2.10 o
  -8   0   1       33.00       33.03        1.40 o
  -7   0   1     6099.80     5651.35      137.70 o
  -6   0   1       17.60       18.71        1.20 o
  -5   0   1      462.60      426.24       12.70 o
  -4   0   1       61.40       68.01        2.10 o
   4   0   1      103.10      103.89        3.00 o
   5   0   1     1570.20     1606.00       42.30 o
   6   0   1       84.70       89.33        3.00 o
   7   0   1     3543.00     3220.93       93.10 o
   8   0   1       73.50       77.66        3.20 o
   9   0   1      397.90      379.48       11.80 o
  10   0   1        2.10        2.74        1.20 o
  11   0   1        7.20        3.82        1.40 o
  12   0   1        2.00        1.53        1.20 o
  13   0   1        9.80       12.38        1.70 o
  14   0   1        8.90        7.87        1.80 o
  15   0   1        5.10        6.88        3.90 o
  16   0   1       11.70       12.87        3.20 o
 -16   1   1        2.60        2.51        2.14 o
 -15   1   1       -2.30        0.95        3.77 o
 -14   1   1       14.40       11.05        1.32 o
 -13   1   1       17.70       20.50        1.39 o
 -12   1   1       54.00       48.90        2.20 o
 -11   1   1      149.15      145.53        3.98 o
 -10   1   1      107.20       88.88        2.93 o
  -9   1   1      196.30      182.69        3.83 o
  -8   1   1       85.75       83.27        1.73 o
  -7   1   1      117.70      114.43        2.23 o
  -6   1   1      441.65      379.69        8.79 o
  -5   1   1     2140.25     2229.16       45.01 o
  -4   1   1     1546.45     1645.27       37.47 o
   3   1   1      616.95      653.32       18.12 o
   4   1   1      328.40      377.86        7.77 o
   5   1   1      121.85      125.06        3.33 o
   6   1   1      464.30      428.59       11.66 o
   7   1   1      186.90      171.56        4.15 o
   8   1   1      200.30      211.94        4.60 o
   9   1   1      119.75      119.57        3.22 o
  10   1   1       29.70       27.70        1.39 o
  11   1   1       32.70       37.23        1.50 o
  12   1   1        2.75        2.57        0.92 o
  13   1   1       12.90       11.54        1.21 o
  14   1   1        3.45        1.74        1.01 o
  15   1   1       13.85       12.78        2.30 o
  16   1   1       10.50       10.02        2.98 o
 -16   2   1       15.90       18.47        2.91 o
 -15   2   1       11.15       11.19        1.88 o
 -14   2   1       20.50       14.58        1.98 o
 -13   2   1        6.80        8.10        1.71 o
 -12   2   1        0.25        6.27        1.33 o
 -11   2   1       18.40       23.88        1.45 o
 -10   2   1       37.45       40.88        1.81 o
  -9   2   1       50.90       49.06        1.74 o
  -8   2   1      156.65      136.67        2.98 o
  -7   2   1       97.55      112.50        2.51 o
  -6   2   1      635.45      627.09       12.50 o
  -5   2   1       20.90       21.59        0.78 o
  -4   2   1      985.35     1078.54       20.37 o
  -3   2   1       59.65       69.75        2.37 o
   3   2   1      111.80      153.89        2.95 o
   4   2   1       86.70       82.64        2.30 o
   5   2   1       87.25       83.38        2.34 o
   6   2   1      212.20      185.89        5.89 o
   7   2   1       78.05       86.47        2.64 o
   8   2   1       59.80       68.53        2.20 o
   9   2   1       12.45       13.37        1.31 o
  10   2   1       12.55       10.55        1.68 o
  11   2   1        2.05        1.42        1.31 o
  12   2   1       38.60       48.79        2.30 o
  13   2   1        1.60        4.24        0.85 o
  14   2   1       13.15       11.40        1.92 o
  15   2   1        3.70        6.68        1.42 o
  16   2   1        9.55        8.93        2.45 o
 -16   3   1        4.90        7.94        3.50 o
 -15   3   1       17.40       18.99        2.30 o
 -14   3   1       30.50       34.35        2.35 o
 -13   3   1       33.80       36.94        2.44 o
 -12   3   1       60.85       62.40        2.55 o
 -11   3   1        5.75        5.32        1.10 o
 -10   3   1       53.45       58.43        2.35 o
  -9   3   1       36.75       35.19        1.77 o
  -8   3   1      206.80      208.73        4.00 o
  -7   3   1      806.20      806.42       14.17 o
  -6   3   1      129.45      138.59        3.04 o
  -5   3   1       46.85       32.79        1.31 o
  -4   3   1       27.35       20.01        2.23 o
  -3   3   1      921.90      974.40       30.40 o
  -2   3   1      541.25      520.12       14.16 o
  -1   3   1      790.15      865.67       20.58 o
   0   3   1      305.85      359.35        8.27 o
   1   3   1     1376.65     1499.67       44.45 o
   2   3   1      134.80      162.02        3.50 o
   3   3   1       82.70       99.28        2.10 o
   4   3   1       66.50       67.01        1.80 o
   5   3   1       10.15       14.27        0.71 o
   6   3   1      153.25      144.25        3.77 o
   7   3   1      101.25      111.03        2.91 o
   8   3   1      346.40      338.52        8.88 o
   9   3   1       10.75       11.16        1.29 o
  10   3   1       10.00       10.21        1.14 o
  11   3   1      117.60      112.74        4.29 o
  12   3   1       38.25       40.65        2.26 o
  13   3   1       -1.60        1.45        1.35 o
  14   3   1       13.25       12.22        2.02 o
  15   3   1       15.15       13.40        2.13 o
  16   3   1       13.00        9.60        5.90 o
 -16   4   1        7.40        6.42        4.10 o
 -15   4   1        1.70        2.24        1.90 o
 -14   4   1        7.90        2.02        1.54 o
 -13   4   1       35.15       40.65        2.45 o
 -12   4   1       13.60       17.72        1.45 o
 -11   4   1       95.85       93.97        3.15 o
 -10   4   1       49.55       50.89        2.21 o
  -9   4   1      207.65      203.60        6.01 o
  -8   4   1        4.20        3.19        0.87 o
  -7   4   1       78.20       84.23        1.73 o
  -6   4   1       83.85       93.52        2.97 o
  -5   4   1      495.00      505.64       14.67 o
  -4   4   1       49.35       63.63        2.86 o
  -3   4   1     3504.55     3636.26       83.52 o
  -2   4   1       23.20       21.82        1.34 o
  -1   4   1      408.90      424.47       11.46 o
   0   4   1        1.95        3.46        1.38 o
   1   4   1     1081.80     1181.08       24.60 o
   2   4   1       26.50       23.82        1.30 o
   3   4   1     1014.10     1011.38       19.40 o
   4   4   1       31.10       30.93        1.00 o
   5   4   1       85.50       85.07        2.40 o
   6   4   1       26.30       33.99        1.90 o
   7   4   1      192.50      199.59        5.18 o
   8   4   1       30.60       38.18        1.57 o
   9   4   1      268.45      249.43        8.35 o
  10   4   1      100.40       92.07        3.76 o
  11   4   1      100.40      103.97        4.21 o
  12   4   1       10.15       11.17        1.66 o
  13   4   1        8.05        6.93        1.35 o
  14   4   1        2.65        5.83        1.63 o
  15   4   1       10.10       13.69        2.60 o
 -15   5   1        1.20        0.83        3.10 o
 -14   5   1        6.70        2.66        2.60 o
 -13   5   1        3.85        6.47        1.50 o
 -12   5   1       60.10       64.86        2.72 o
 -11   5   1       14.90       12.59        1.39 o
 -10   5   1      182.15      194.93        5.80 o
  -9   5   1       14.10       17.70        2.50 o
  -8   5   1       59.00       58.66        3.30 o
  -7   5   1        6.00        4.16        0.60 o
  -6   5   1      111.50       98.68        3.10 o
  -5   5   1       62.50       57.84        2.70 o
  -4   5   1      119.60      124.35        3.57 o
  -3   5   1       37.65       40.59        1.70 o
  -2   5   1      258.55      273.24        6.17 o
  -1   5   1      219.50      226.25        5.20 o
   0   5   1      776.10      719.35       19.80 o
   1   5   1      305.80      308.41        7.40 o
   2   5   1      437.20      448.51        9.60 o
   3   5   1      273.60      264.70        7.40 o
   4   5   1      194.30      189.43        4.60 o
   5   5   1       13.70       15.36        1.00 o
   6   5   1       84.80       85.27        2.60 o
   7   5   1       46.90       52.39        3.00 o
   8   5   1       80.40       81.81        4.00 o
   9   5   1       34.80       40.64        2.40 o
  10   5   1       54.00       53.51        4.20 o
  11   5   1       39.95       43.77        2.19 o
  12   5   1       12.50       13.23        1.46 o
  13   5   1        1.65        3.29        1.55 o
  14   5   1       10.50       10.19        2.80 o
  15   5   1        5.90        1.61        2.90 o
 -15   6   1        5.80        4.03        5.50 o
 -14   6   1       -2.10        1.90        4.80 o
 -13   6   1        5.00        0.83        2.50 o
 -12   6   1       13.80        7.74        3.30 o
 -11   6   1       13.80       10.82        4.40 o
 -10   6   1      279.80      267.67       11.90 o
  -9   6   1       68.40       72.91        4.00 o
  -8   6   1      179.30      160.76        4.40 o
  -7   6   1       10.40       10.87        1.00 o
  -6   6   1       84.30       87.75        2.70 o
  -5   6   1       21.70       23.24        1.30 o
  -4   6   1      379.70      354.55       12.80 o
  -3   6   1       48.00       50.10        1.60 o
  -2   6   1       45.60       47.87        1.70 o
  -1   6   1       21.20       21.52        1.20 o
   0   6   1      158.70      160.76        3.60 o
   1   6   1       44.40       50.58        1.80 o
   2   6   1      959.90      961.95       22.60 o
   3   6   1       22.50       20.69        1.50 o
   4   6   1      835.40      805.43       17.40 o
   5   6   1       34.20       36.10        1.60 o
   6   6   1      110.30      117.22        3.20 o
   7   6   1        2.90        0.17        1.90 o
   8   6   1       39.60       38.37        3.00 o
   9   6   1       42.50       31.65        3.70 o
  10   6   1       15.50       17.36        2.50 o
  11   6   1       24.80       27.53        2.50 o
  12   6   1        8.20       10.10        2.60 o
  13   6   1        3.50        4.76        2.40 o
  14   6   1       41.90       24.86        7.40 o
  15   6   1       12.30        4.52        5.50 o
 -14   7   1        6.80        0.48        4.10 o
 -13   7   1        5.10        5.14        3.60 o
 -12   7   1       19.80       18.73        2.90 o
 -11   7   1       50.40       47.87        4.20 o
 -10   7   1       47.90       52.57        3.70 o
  -9   7   1       23.30       31.68        3.00 o
  -8   7   1       38.80       39.09        1.50 o
  -7   7   1       13.30       16.12        1.40 o
  -6   7   1       31.10       27.86        1.80 o
  -5   7   1       75.20       75.55        2.60 o
  -4   7   1        7.50        5.52        1.10 o
  -3   7   1      148.30      144.95        4.40 o
  -2   7   1       12.70       16.14        1.10 o
  -1   7   1       77.40       83.27        2.50 o
   0   7   1       22.30       19.03        1.30 o
   1   7   1       14.50       14.97        1.20 o
   2   7   1       23.90       24.52        1.60 o
   3   7   1       23.30       29.26        1.10 o
   4   7   1       60.60       62.76        1.60 o
   5   7   1       28.10       30.94        1.80 o
   6   7   1        6.70        8.07        1.10 o
   7   7   1       33.20       38.88        1.70 o
   8   7   1        0.50        1.66        2.83 o
   9   7   1      127.10      126.73        7.70 o
  10   7   1       -0.10        1.35        1.83 o
  11   7   1        7.30       10.04        2.10 o
  12   7   1       10.00        7.34        2.60 o
  13   7   1       -0.20        1.10        2.86 o
  14   7   1       27.70       13.35        6.50 o
 -13   8   1       11.30       15.73        4.00 o
 -12   8   1        5.20        6.95        3.80 o
 -11   8   1        0.00        0.44        0.01 o
 -10   8   1       50.20       47.24        4.60 o
  -9   8   1       36.90       42.68        1.50 o
  -8   8   1        1.50        1.05        1.20 o
  -7   8   1       16.30       22.31        1.60 o
  -6   8   1        4.40        4.23        1.50 o
  -5   8   1       66.10       63.40        2.80 o
  -4   8   1        7.40        6.70        0.50 o
  -3   8   1      112.40      112.08        3.00 o
  -2   8   1        5.10        4.93        1.00 o
  -1   8   1      127.70      136.79        3.30 o
   0   8   1       50.60       54.05        1.80 o
   1   8   1      192.50      185.87        4.50 o
   2   8   1        4.80        6.33        0.90 o
   3   8   1        4.60        3.93        0.80 o
   4   8   1       21.80       21.32        1.10 o
   5   8   1       94.60       96.35        3.60 o
   6   8   1       36.00       37.15        2.00 o
   7   8   1       59.60       64.87        2.60 o
   8   8   1        6.90        6.71        1.00 o
   9   8   1       47.40       50.67        3.90 o
  10   8   1       21.30       16.35        2.90 o
  11   8   1        4.20        7.15        5.60 o
  12   8   1        0.90        0.33        6.83 o
  13   8   1       23.60       18.27        5.00 o
 -12   9   1        9.30       15.59        4.60 o
 -11   9   1       -0.20        1.74        3.13 o
 -10   9   1       11.10       10.04        3.60 o
  -9   9   1        4.90        4.59        0.80 o
  -8   9   1       28.90       24.12        2.00 o
  -7   9   1        3.60        1.03        1.30 o
  -6   9   1        2.40        2.40        1.10 o
  -5   9   1       13.10       13.68        1.80 o
  -4   9   1       47.60       47.32        1.80 o
  -3   9   1        1.30        0.18        0.90 o
  -2   9   1      118.90      121.09        3.50 o
  -1   9   1        9.80        6.12        1.20 o
   0   9   1       16.30       23.11        1.40 o
   1   9   1        4.30        4.62        1.20 o
   2   9   1        7.10        8.41        0.90 o
   3   9   1        2.10        2.45        0.90 o
   4   9   1       20.40       20.00        1.20 o
   5   9   1        0.00        1.01        0.01 o
   6   9   1        6.30        5.91        1.60 o
   7   9   1        1.00        1.41        2.20 o
   8   9   1        3.10        6.72        1.30 o
   9   9   1       11.60        9.08        4.10 o
  10   9   1       28.60       26.79        6.10 o
  11   9   1        3.80        0.64        4.20 o
  12   9   1       11.80        9.99        4.40 o
 -11  10   1        2.90        2.92        3.70 o
 -10  10   1        3.60        3.78        4.20 o
  -9  10   1        9.00        7.58        4.70 o
  -8  10   1       31.60       31.54        2.40 o
  -7  10   1        2.20        4.11        1.80 o
  -6  10   1       31.70       27.00        2.40 o
  -5  10   1        1.40        0.66        1.60 o
  -4  10   1        2.30        1.60        0.70 o
  -3  10   1        2.10        2.31        1.00 o
  -2  10   1        3.10        2.71        1.10 o
  -1  10   1       18.40       16.95        1.50 o
   0  10   1       10.10       10.03        1.20 o
   1  10   1        8.00        6.47        1.10 o
   2  10   1       24.10       26.41        1.50 o
   3  10   1        9.50        8.65        1.10 o
   4  10   1       39.60       39.22        1.80 o
   5  10   1       20.30       16.21        1.90 o
   6  10   1        2.80        5.03        1.80 o
   7  10   1       18.60       19.29        2.00 o
   8  10   1       60.90       53.96        5.60 o
   9  10   1       -2.40        3.58        5.20 o
  10  10   1        5.10        0.27        4.00 o
  11  10   1        7.10        6.07        3.60 o
 -10  11   1        2.50        3.41        3.60 o
  -9  11   1       52.20       37.37        7.70 o
  -8  11   1        2.30        1.16        3.30 o
  -6  11   1        1.80        0.62        1.80 o
  -5  11   1       10.00        8.24        1.90 o
  -4  11   1        0.10        0.04        0.95 o
  -3  11   1       26.60       26.47        1.70 o
  -2  11   1        1.50        2.75        1.00 o
  -1  11   1       21.70       19.02        1.70 o
   0  11   1       13.80       10.00        1.40 o
   1  11   1        5.70       10.95        1.50 o
   2  11   1       12.90       11.87        1.40 o
   3  11   1       26.20       23.79        1.50 o
   4  11   1        0.70        0.32        1.17 o
   5  11   1        6.70       10.31        2.20 o
   6  11   1        3.10        6.87        1.90 o
   7  11   1       26.40       35.48        5.30 o
   8  11   1       -0.90        1.08        6.83 o
   9  11   1        0.00        0.81        0.01 o
  -8  12   1        5.60        7.47        4.20 o
  -7  12   1       23.10       16.06        3.90 o
  -6  12   1        5.40        2.40        4.90 o
  -5  12   1        2.50        1.16        2.40 o
  -4  12   1        6.50        1.27        2.80 o
  -3  12   1        7.80        8.14        1.30 o
  -2  12   1       -0.30        1.09        1.64 o
  -1  12   1       22.40       17.29        1.90 o
   0  12   1       29.30       32.18        1.90 o
   1  12   1       36.30       34.94        2.20 o
   2  12   1        1.50        0.21        1.50 o
   3  12   1       24.10       20.62        1.70 o
   4  12   1        3.40        0.60        1.60 o
   5  12   1       12.50        9.78        3.90 o
   6  12   1       10.00        4.41        3.60 o
   7  12   1       12.70       14.79        3.80 o
   8  12   1        2.60        1.45        3.70 o
  -5  13   1        0.30        0.32        3.51 o
  -4  13   1       45.60       36.11        5.40 o
  -3  13   1        5.20        4.02        2.40 o
  -2  13   1       13.30       14.06        2.70 o
  -1  13   1        3.50        1.24        3.00 o
   0  13   1       20.20       13.73        2.50 o
   1  13   1       -0.30        0.42        3.40 o
   2  13   1        9.00       16.79        2.60 o
   3  13   1        1.80        0.84        2.00 o
   4  13   1       -1.00        3.29        8.60 o
   5  13   1       11.90        5.58        4.00 o
 -16   0   2        4.00        2.79        4.20 o
 -15   0   2        4.80        4.75        1.50 o
 -14   0   2        3.00        8.84        1.60 o
 -13   0   2       19.90       18.78        1.80 o
 -12   0   2        9.30       17.75        1.70 o
 -11   0   2       19.90       25.65        1.40 o
 -10   0   2       82.40       78.13        2.80 o
  -9   0   2        0.80        1.77        1.61 o
  -8   0   2       30.30       34.11        1.40 o
  -7   0   2        3.70        1.08        2.10 o
  -6   0   2     4205.40     4011.19      111.90 o
  -5   0   2       20.10       19.05        1.30 o
  -4   0   2     3242.00     3466.44      105.00 o
   3   0   2       39.50       39.45        1.90 o
   4   0   2      391.10      421.81       11.70 o
   5   0   2       69.20       65.35        1.90 o
   6   0   2       20.00       18.96        1.20 o
   7   0   2       14.20       11.20        1.30 o
   8   0   2      384.30      366.46       11.70 o
   9   0   2       13.20       14.39        1.40 o
  10   0   2       -0.30        1.94        1.31 o
  11   0   2        4.20        1.61        1.40 o
  12   0   2       91.70       85.91        5.30 o
  13   0   2        2.60        1.79        1.40 o
  14   0   2       10.00        4.39        1.80 o
  15   0   2       47.30       43.92        6.20 o
  16   0   2        4.10        0.05        4.40 o
 -16   1   2        1.40        1.81        3.00 o
 -15   1   2        3.85        5.81        2.01 o
 -14   1   2        1.55        0.62        1.32 o
 -13   1   2       59.35       68.45        2.65 o
 -12   1   2       19.75       13.84        1.33 o
 -11   1   2       65.70       70.27        1.84 o
 -10   1   2        3.50        3.41        0.74 o
  -9   1   2       73.30       73.35        1.70 o
  -8   1   2      650.70      618.16       12.29 o
  -7   1   2      268.80      256.60        6.08 o
  -6   1   2       77.00       62.30        1.94 o
  -5   1   2     2157.55     2175.95       46.32 o
  -4   1   2      265.45      309.32        6.05 o
  -3   1   2     1162.40     1254.33       29.89 o
   3   1   2     1161.80     1215.14       25.56 o
   4   1   2      136.10      153.69        3.15 o
   5   1   2      190.20      188.84        3.89 o
   6   1   2      225.70      228.48        3.93 o
   7   1   2       84.25       86.10        1.91 o
   8   1   2      145.90      145.66        3.33 o
   9   1   2        7.50        7.28        0.96 o
  10   1   2       20.05       15.75        1.17 o
  11   1   2       77.40       75.60        2.92 o
  12   1   2       14.05       16.48        1.18 o
  13   1   2       15.65       19.79        1.21 o
  14   1   2        0.80        1.16        0.99 o
  15   1   2       12.35        7.56        2.84 o
  16   1   2       17.70       13.25        3.29 o
 -16   2   2        3.55        0.72        2.65 o
 -15   2   2        1.60        0.06        2.19 o
 -14   2   2        4.05        1.29        1.64 o
 -13   2   2       40.05       36.50        2.27 o
 -12   2   2       11.25       15.13        1.47 o
 -11   2   2      118.10      114.50        3.60 o
 -10   2   2        3.00        1.86        0.92 o
  -9   2   2       50.90       52.64        1.38 o
  -8   2   2       18.35       26.50        0.96 o
  -7   2   2      137.45      129.44        3.04 o
  -6   2   2       26.55       26.02        1.36 o
  -5   2   2       88.85       69.82        2.87 o
  -4   2   2        1.45        4.68        1.63 o
  -3   2   2      213.65      265.57        6.54 o
  -2   2   2       29.40       43.41        1.80 o
   2   2   2       48.50       71.92        1.79 o
   3   2   2     1924.90     2074.33       33.58 o
   4   2   2       87.70       98.58        2.20 o
   5   2   2      121.60      118.68        2.59 o
   6   2   2      178.05      182.48        4.81 o
   7   2   2        3.10        7.91        1.01 o
   8   2   2       30.30       34.03        1.67 o
   9   2   2       81.35       89.41        2.84 o
  10   2   2      215.75      205.76        6.10 o
  11   2   2       46.60       49.68        2.35 o
  12   2   2       13.60       15.27        1.56 o
  13   2   2       39.40       39.26        2.74 o
  14   2   2        5.15        7.12        2.13 o
  15   2   2        1.50        0.26        2.27 o
  16   2   2        3.35        2.23        2.29 o
 -16   3   2        9.20        9.44        4.00 o
 -15   3   2       25.10       26.49        2.70 o
 -14   3   2       10.80       11.37        1.86 o
 -13   3   2       -0.25        0.33        1.28 o
 -12   3   2       72.50       72.14        3.22 o
 -11   3   2       44.25       35.51        2.23 o
 -10   3   2        5.90        5.49        0.81 o
  -9   3   2       50.25       50.34        1.38 o
  -8   3   2      390.00      374.20        8.28 o
  -7   3   2       35.65       30.06        1.35 o
  -6   3   2      175.55      185.73        4.34 o
  -5   3   2      178.75      155.57        3.93 o
  -4   3   2       13.85        2.03        2.20 o
  -3   3   2      202.20      229.08        6.01 o
  -2   3   2      273.00      278.18        7.18 o
  -1   3   2      211.20      255.75        4.64 o
   0   3   2      910.30     1007.06       21.08 o
   1   3   2     1560.10     1605.68       36.28 o
   2   3   2      288.60      311.90        7.45 o
   3   3   2      123.70      103.61        2.61 o
   4   3   2      688.80      656.34       15.30 o
   5   3   2      228.20      244.21        5.71 o
   6   3   2      338.45      365.41        8.61 o
   7   3   2       16.25       20.46        1.01 o
   8   3   2      147.05      140.32        4.02 o
   9   3   2       90.20       95.60        3.18 o
  10   3   2      121.70      127.78        4.21 o
  11   3   2       50.45       52.24        2.77 o
  12   3   2       23.60       27.01        1.88 o
  13   3   2        5.10        6.53        1.38 o
  14   3   2        4.00        1.90        1.78 o
  15   3   2        4.35        4.49        1.79 o
  16   3   2        3.90        8.32        3.60 o
 -16   4   2        7.30        7.88        5.40 o
 -15   4   2        0.50        2.60        3.11 o
 -14   4   2       32.50       36.61        2.27 o
 -13   4   2       -0.05        2.94        1.48 o
 -12   4   2       14.25       10.18        1.45 o
 -11   4   2       13.50       12.82        1.28 o
 -10   4   2      837.45      800.01       24.78 o
  -9   4   2       20.50       19.16        0.89 o
  -8   4   2      118.65      108.54        3.09 o
  -7   4   2       85.95       83.79        2.20 o
  -6   4   2      124.15      134.48        4.05 o
  -5   4   2        0.65        2.46        1.78 o
  -4   4   2      372.60      371.03        9.90 o
  -3   4   2       78.95       70.36        4.26 o
  -2   4   2      242.10      207.15        6.68 o
  -1   4   2       26.60       28.19        1.59 o
   0   4   2      888.35      919.32       21.60 o
   1   4   2       62.00       70.84        2.14 o
   2   4   2      237.70      279.34        7.49 o
   3   4   2       37.90       39.24        1.30 o
   4   4   2       25.50       30.86        1.00 o
   5   4   2       38.20       42.85        1.30 o
   6   4   2      127.70      128.83        3.40 o
   7   4   2        3.05        4.87        0.71 o
   8   4   2      130.80      135.11        3.65 o
   9   4   2      125.70      123.32        4.07 o
  10   4   2       17.15       16.75        1.49 o
  11   4   2       47.50       42.87        2.33 o
  12   4   2       22.50       21.73        1.91 o
  13   4   2        1.40        1.59        1.59 o
  14   4   2       17.85       19.45        2.30 o
  15   4   2       11.60       15.01        3.00 o
 -15   5   2        4.50        3.49        2.50 o
 -14   5   2       -1.20        0.03        2.20 o
 -13   5   2        4.00        0.80        1.23 o
 -12   5   2       29.30       31.45        1.91 o
 -11   5   2       18.90       19.33        1.68 o
 -10   5   2       55.20       56.68        3.60 o
  -9   5   2      268.70      278.04        6.60 o
  -8   5   2       44.85       50.11        2.40 o
  -7   5   2       64.70       71.31        2.33 o
  -6   5   2       25.35       40.58        2.02 o
  -5   5   2      112.15      104.58        3.92 o
  -4   5   2      132.00      142.48        5.15 o
  -3   5   2      370.40      372.74        9.14 o
  -2   5   2      119.20      110.30        3.48 o
  -1   5   2      408.35      417.59        9.27 o
   0   5   2      200.65      191.72        5.51 o
   1   5   2       42.70       48.61        1.83 o
   2   5   2      175.10      159.79        4.40 o
   3   5   2       91.60       90.60        2.90 o
   4   5   2      263.00      251.73        5.30 o
   5   5   2      143.60      135.91        3.30 o
   6   5   2        7.50        6.30        0.50 o
   7   5   2       19.40       18.65        2.40 o
   8   5   2       14.60       16.50        1.90 o
   9   5   2       37.60       47.49        3.30 o
  10   5   2       12.60       11.81        2.30 o
  11   5   2       36.05       33.48        2.20 o
  12   5   2       16.55       12.05        1.63 o
  13   5   2        2.20        2.56        0.80 o
  14   5   2        4.70        3.56        2.60 o
  15   5   2        3.50        3.10        2.60 o
 -15   6   2        7.10        7.38        4.90 o
 -14   6   2        2.40        6.88        3.80 o
 -13   6   2        4.70        3.21        2.50 o
 -12   6   2       11.20        9.14        2.30 o
 -11   6   2        4.20        1.52        1.90 o
 -10   6   2       22.90       17.71        2.80 o
  -9   6   2       53.50       48.65        1.70 o
  -8   6   2        2.40        3.77        0.70 o
  -7   6   2        5.50        7.50        1.10 o
  -6   6   2        8.10        3.08        2.40 o
  -5   6   2       45.60       49.35        2.73 o
  -4   6   2       27.30       31.11        2.06 o
  -3   6   2      578.20      553.75       14.18 o
  -2   6   2       23.25       26.89        1.50 o
  -1   6   2       21.90       18.87        1.90 o
   0   6   2       18.80       18.05        1.30 o
   1   6   2      139.70      137.93        3.60 o
   2   6   2       28.10       29.72        1.40 o
   3   6   2       56.30       62.05        2.00 o
   4   6   2       11.20       11.56        0.80 o
   5   6   2      167.80      159.31        4.00 o
   6   6   2       39.20       41.56        1.20 o
   7   6   2      123.30      112.93        5.30 o
   8   6   2       10.80       14.68        1.90 o
   9   6   2       13.90        8.48        2.90 o
  10   6   2       27.70       32.79        2.80 o
  11   6   2       22.00       23.10        3.00 o
  12   6   2       17.60       14.17        3.20 o
  13   6   2       50.50       45.14        4.70 o
  14   6   2        9.30        4.96        4.40 o
 -14   7   2        4.40        5.58        3.70 o
 -13   7   2       21.00        7.37        4.30 o
 -12   7   2       34.20       34.46        3.50 o
 -11   7   2       -0.60        0.31        3.56 o
 -10   7   2       68.40       61.27        4.30 o
  -9   7   2       43.80       42.11        1.60 o
  -8   7   2        6.90        7.78        0.90 o
  -7   7   2        1.20        0.02        1.10 o
  -6   7   2        3.40        2.71        1.40 o
  -5   7   2       61.00       63.62        3.10 o
  -4   7   2      127.60      129.70        5.00 o
  -3   7   2        6.70        9.61        0.80 o
  -2   7   2      490.60      456.63       11.70 o
  -1   7   2       36.00       33.26        1.80 o
   0   7   2       37.80       35.19        1.50 o
   1   7   2      212.70      213.88        5.30 o
   2   7   2      445.60      409.64       11.00 o
   3   7   2       33.30       30.48        1.90 o
   4   7   2        9.90        7.51        0.90 o
   5   7   2       35.10       35.69        1.20 o
   6   7   2      164.40      153.35        5.00 o
   7   7   2       75.90       76.45        2.90 o
   8   7   2      146.30      153.52        7.30 o
   9   7   2      101.10       91.72        5.20 o
  10   7   2       51.10       52.73        3.60 o
  11   7   2        2.30        0.64        2.70 o
  12   7   2        1.10        5.05        2.80 o
  13   7   2       15.10       15.14        3.90 o
  14   7   2       17.90       10.74        4.20 o
 -13   8   2        5.10        4.12        4.00 o
 -12   8   2       34.80       26.56        5.10 o
 -11   8   2       12.10       11.97        3.10 o
 -10   8   2       25.50       22.87        3.60 o
  -9   8   2       20.40       18.42        1.20 o
  -8   8   2      172.70      173.31        6.20 o
  -7   8   2       26.00       28.13        1.90 o
  -6   8   2       57.80       57.20        2.80 o
  -5   8   2        9.50        8.89        1.50 o
  -4   8   2       87.50       80.76        2.70 o
  -3   8   2       25.10       24.27        1.50 o
  -2   8   2      244.70      249.08        6.50 o
  -1   8   2      127.10      116.49        4.00 o
   0   8   2      328.80      314.63        8.70 o
   1   8   2       59.00       47.86        2.60 o
   2   8   2        3.10        3.16        1.40 o
   3   8   2       14.50       12.50        1.60 o
   4   8   2       41.10       45.61        1.40 o
   5   8   2        1.60        1.91        0.30 o
   6   8   2      182.00      182.46        6.30 o
   7   8   2      125.50      116.19        5.10 o
   8   8   2       99.50      108.42        5.70 o
   9   8   2       67.20       62.13        5.10 o
  10   8   2       15.90       14.90        3.40 o
  11   8   2        4.90        5.02        3.80 o
  12   8   2       22.90       11.57        5.00 o
  13   8   2        9.10        4.29        5.50 o
 -12   9   2        2.30        5.78        5.10 o
 -11   9   2       15.80       10.23        5.20 o
 -10   9   2        1.40        0.57        3.30 o
  -9   9   2       19.20       20.41        1.50 o
  -8   9   2       25.30       27.39        1.70 o
  -7   9   2        2.80        7.47        1.50 o
  -6   9   2       15.70       12.92        1.70 o
  -5   9   2       97.60       89.69        4.10 o
  -4   9   2       43.90       52.90        1.70 o
  -3   9   2       56.00       59.94        2.00 o
  -2   9   2        0.20        2.87        0.89 o
  -1   9   2        7.80        3.96        1.60 o
   0   9   2       50.20       49.56        2.40 o
   1   9   2       73.40       94.24        2.50 o
   2   9   2       29.10       23.69        1.60 o
   3   9   2       46.80       49.79        1.80 o
   4   9   2        4.40        4.34        0.60 o
   5   9   2        5.30        6.41        1.60 o
   6   9   2        8.50       12.28        1.70 o
   7   9   2       42.00       39.99        2.20 o
   8   9   2        4.50        4.13        1.00 o
   9   9   2        6.30        3.84        5.00 o
  10   9   2        8.00       14.68        3.80 o
  11   9   2       -6.00        3.92        5.40 o
  12   9   2       -3.00        4.01        3.40 o
 -11  10   2        1.20        9.80        5.30 o
 -10  10   2       22.20       12.44        5.80 o
  -9  10   2        6.10        9.62        3.20 o
  -8  10   2        2.90        1.85        1.70 o
  -7  10   2       14.80       15.53        2.20 o
  -6  10   2       27.20       27.06        2.50 o
  -5  10   2       13.60       18.56        2.10 o
  -4  10   2       13.80       13.02        1.00 o
  -3  10   2       32.30       35.73        1.60 o
  -2  10   2       18.10       15.99        1.40 o
  -1  10   2       34.20       44.60        1.80 o
   0  10   2       21.70       23.21        1.50 o
   1  10   2       72.60       76.11        2.70 o
   2  10   2       -1.30        1.28        1.10 o
   3  10   2        8.00        9.34        1.20 o
   4  10   2        4.30        7.42        0.70 o
   5  10   2        3.00        6.56        1.80 o
   6  10   2       47.30       46.23        3.50 o
   7  10   2       20.50       23.56        2.10 o
   8  10   2        9.90       15.21        3.80 o
   9  10   2       18.60       23.80        5.30 o
  10  10   2        5.30        0.00        4.30 o
  11  10   2        6.80        9.53        4.40 o
 -10  11   2        8.60       13.03        5.60 o
  -9  11   2        1.30        0.49        4.10 o
  -8  11   2        3.00        3.12        4.90 o
  -7  11   2        0.80        3.78        2.50 o
  -6  11   2        7.30        8.76        2.30 o
  -5  11   2        5.30        2.16        2.20 o
  -4  11   2       21.30       29.85        2.40 o
  -3  11   2        5.20        3.77        1.20 o
  -2  11   2       22.40       23.03        1.70 o
  -1  11   2        7.40        5.41        1.40 o
   0  11   2       18.20       18.11        1.60 o
   1  11   2       -0.90        1.88        2.28 o
   2  11   2        8.50        6.20        1.30 o
   3  11   2        9.90        9.18        1.40 o
   4  11   2        7.40        6.72        0.80 o
   5  11   2        2.50        3.73        2.20 o
   6  11   2      110.20       88.08        5.40 o
   7  11   2       13.60       11.10        5.50 o
   8  11   2       -0.20        1.85        2.68 o
   9  11   2       11.70       14.06        3.80 o
  -8  12   2       14.10       11.21        4.20 o
  -7  12   2        2.20        1.25        3.50 o
  -6  12   2       24.00       18.77        5.00 o
  -5  12   2        4.10        4.68        2.50 o
  -4  12   2       20.20       12.69        3.10 o
  -3  12   2        4.90        4.12        2.10 o
  -2  12   2        4.30        3.34        1.60 o
  -1  12   2        3.90        3.32        1.40 o
   0  12   2       26.40       20.15        2.00 o
   1  12   2       28.20       26.07        2.30 o
   2  12   2       21.60       19.65        2.10 o
   3  12   2        4.50        2.84        1.50 o
   4  12   2       10.60        7.98        2.50 o
   5  12   2       -0.60        1.80        6.51 o
   6  12   2        3.10        2.58        4.90 o
   7  12   2        0.70        6.76        8.03 o
  -5  13   2       17.00       15.20        4.10 o
  -4  13   2        8.00        5.49        3.70 o
  -3  13   2       -4.00        1.44        3.90 o
  -2  13   2        3.60        2.23        3.20 o
  -1  13   2       -0.20        0.48        2.15 o
   0  13   2       -0.40        0.38        1.77 o
   1  13   2        3.70        0.16        2.90 o
   2  13   2        5.70        3.14        2.60 o
   3  13   2       -1.30        0.80        2.70 o
   4  13   2        0.40        0.11        3.29 o
 -16   0   3        6.30        2.23        3.80 o
 -15   0   3       26.40       17.08        2.30 o
 -14   0   3        1.80        3.09        1.80 o
 -13   0   3      170.30      186.99        8.80 o
 -12   0   3        1.70        3.37        1.10 o
 -11   0   3        3.50        4.38        1.10 o
 -10   0   3        5.00        2.52        1.20 o
  -9   0   3       -0.20        0.40        0.80 o
  -8   0   3       17.80       16.28        1.30 o
  -7   0   3       32.20       29.47        1.70 o
  -6   0   3       14.20        7.92        1.30 o
  -5   0   3     1698.30     1623.39       49.60 o
  -4   0   3       79.20       97.48        3.30 o
  -3   0   3      299.30      276.39        9.20 o
   2   0   3      212.10      252.23        8.50 o
   3   0   3      824.50      834.03       26.80 o
   4   0   3       14.50       12.66        1.40 o
   5   0   3       11.50        0.74        2.00 o
   6   0   3      111.30      106.21        3.00 o
   7   0   3      160.80      158.38        4.40 o
   8   0   3       77.00       77.31        2.50 o
   9   0   3      352.80      324.53       11.00 o
  10   0   3       -0.70        0.00        2.01 o
  11   0   3       78.20       88.87        3.70 o
  12   0   3       -1.30        0.20        1.20 o
  13   0   3        0.90        0.18        2.09 o
  14   0   3        1.10        0.81        1.10 o
  15   0   3        3.80        4.54        4.30 o
  16   0   3        6.20        1.70        3.40 o
 -16   1   3        5.20        2.88        2.66 o
 -15   1   3        4.10        3.37        1.88 o
 -14   1   3        5.85        7.69        1.22 o
 -13   1   3       30.70       39.95        1.70 o
 -12   1   3        1.35        0.66        1.29 o
 -11   1   3        1.60        2.24        0.71 o
 -10   1   3       88.60       81.00        1.98 o
  -9   1   3       60.05       59.31        1.77 o
  -8   1   3       72.70       67.02        1.98 o
  -7   1   3        1.15        5.64        1.04 o
  -6   1   3      692.10      669.53       13.55 o
  -5   1   3      462.20      437.65        9.33 o
  -4   1   3      268.65      299.06        5.59 o
  -3   1   3      863.45      885.42       22.30 o
   2   1   3      340.25      359.20        7.09 o
   3   1   3      232.20      272.91        5.38 o
   4   1   3       29.65       39.82        1.17 o
   5   1   3       10.15        5.64        1.27 o
   6   1   3      105.60      111.99        2.09 o
   7   1   3       19.40       25.97        0.90 o
   8   1   3      111.75      104.37        2.50 o
   9   1   3      297.10      261.12        7.04 o
  10   1   3        9.45        8.77        1.07 o
  11   1   3       15.60       16.74        1.24 o
  12   1   3       23.65       24.51        1.47 o
  13   1   3       -0.30        0.44        1.09 o
  14   1   3        3.45        3.87        2.04 o
  15   1   3        1.05        4.19        3.10 o
  16   1   3       17.70       21.11        3.66 o
 -16   2   3        6.80       10.10        3.47 o
 -15   2   3        3.25        2.31        1.75 o
 -14   2   3       28.60       25.43        2.19 o
 -13   2   3       -0.95        0.81        2.11 o
 -12   2   3        9.00        7.63        0.97 o
 -11   2   3        7.55        8.97        0.89 o
 -10   2   3       67.10       78.39        2.05 o
  -9   2   3       47.00       44.88        1.59 o
  -8   2   3      150.30      127.13        3.85 o
  -7   2   3        4.10        4.82        1.17 o
  -6   2   3     1299.00     1196.44       41.19 o
  -5   2   3       20.95       16.03        1.57 o
  -4   2   3      133.40      134.86        3.63 o
  -3   2   3       24.85       37.82        1.45 o
  -2   2   3       47.10       59.39        2.00 o
  -1   2   3       44.25       50.28        1.31 o
   0   2   3      359.45      363.63        7.64 o
   1   2   3       41.65       53.58        1.27 o
   2   2   3       54.25       56.89        1.35 o
   3   2   3       58.55       49.76        1.60 o
   4   2   3      409.60      447.10        7.75 o
   5   2   3       14.05       13.18        0.85 o
   6   2   3      304.55      303.43        4.95 o
   7   2   3       91.95       91.24        2.82 o
   8   2   3      143.30      147.11        3.94 o
   9   2   3        4.50        5.64        1.17 o
  10   2   3      185.10      186.82        5.91 o
  11   2   3       13.85       12.97        1.77 o
  12   2   3       23.30       27.57        2.30 o
  13   2   3       10.50       12.52        2.08 o
  14   2   3       -0.10        2.95        1.35 o
  15   2   3       43.25       40.07        4.18 o
  16   2   3        5.40        4.33        3.88 o
 -16   3   3       22.10       12.89        4.50 o
 -15   3   3       17.20       17.22        2.13 o
 -14   3   3       33.70       28.17        2.55 o
 -13   3   3       86.05       86.00        3.84 o
 -12   3   3       62.30       61.14        2.16 o
 -11   3   3       54.65       55.19        1.87 o
 -10   3   3       38.20       38.51        1.52 o
  -9   3   3      108.85      114.03        2.72 o
  -8   3   3       82.30       78.65        2.23 o
  -7   3   3      153.25      153.37        4.81 o
  -6   3   3      533.85      577.51       12.21 o
  -5   3   3      452.80      431.36       10.76 o
  -4   3   3       53.35       46.49        2.66 o
  -3   3   3     1133.25     1174.53       25.87 o
  -2   3   3     2693.85     2899.13       56.45 o
  -1   3   3     3683.40     3916.67       81.00 o
   0   3   3      744.20      760.32       16.33 o
   1   3   3       59.70       66.09        1.81 o
   2   3   3      395.85      396.65        8.63 o
   3   3   3      724.20      716.81       13.74 o
   4   3   3     1016.05      950.71       19.36 o
   5   3   3      220.10      208.11        4.88 o
   6   3   3      115.30      117.76        2.88 o
   7   3   3      422.85      390.33        9.97 o
   8   3   3       29.95       31.68        1.68 o
   9   3   3       89.20       93.80        3.15 o
  10   3   3       20.55       20.28        1.84 o
  11   3   3       15.55       20.94        1.70 o
  12   3   3       42.35       44.29        2.02 o
  13   3   3        5.00        4.90        1.72 o
  14   3   3       -0.25        0.43        1.63 o
  15   3   3        6.35        8.82        3.07 o
 -16   4   3        9.50        9.91        4.80 o
 -15   4   3       21.90       20.74        3.50 o
 -14   4   3        0.90        0.16        1.42 o
 -13   4   3       17.90       15.57        1.63 o
 -12   4   3       -0.15        2.39        1.28 o
 -11   4   3      527.15      521.87       14.08 o
 -10   4   3       83.85       84.77        2.23 o
  -9   4   3      494.60      469.21       11.04 o
  -8   4   3       65.25       69.37        1.98 o
  -7   4   3     1027.90      971.67       20.72 o
  -6   4   3       31.70       32.96        1.24 o
  -5   4   3      212.05      195.36        6.23 o
  -4   4   3      143.00      156.64        5.45 o
  -3   4   3      354.50      324.80        9.38 o
  -2   4   3       18.15       12.41        1.00 o
  -1   4   3     4081.70     4001.63       87.38 o
   0   4   3       73.85       82.24        1.88 o
   1   4   3      529.20      522.90       11.64 o
   2   4   3       35.80       31.69        1.50 o
   3   4   3     1094.05     1026.27       21.40 o
   4   4   3      114.40      103.69        2.45 o
   5   4   3       68.00       52.51        1.90 o
   6   4   3       31.00       34.81        1.60 o
   7   4   3      164.25      161.37        4.93 o
   8   4   3      123.75      140.07        3.33 o
   9   4   3        8.75       11.44        1.38 o
  10   4   3      121.35      117.31        4.53 o
  11   4   3        1.40        1.98        1.49 o
  12   4   3        1.55        4.03        1.61 o
  13   4   3       21.25       26.17        2.16 o
  14   4   3        2.45        3.14        1.49 o
  15   4   3        5.00        2.93        2.30 o
 -15   5   3        3.70        6.22        3.40 o
 -14   5   3        1.70        1.48        2.40 o
 -13   5   3        1.60        2.23        1.29 o
 -12   5   3        4.35        7.39        1.30 o
 -11   5   3        6.85       12.23        1.49 o
 -10   5   3       63.85       72.17        1.87 o
  -9   5   3      139.10      132.51        4.90 o
  -8   5   3      154.30      163.78        5.05 o
  -7   5   3       44.85       49.00        2.62 o
  -6   5   3      170.35      163.90        5.45 o
  -5   5   3      140.70      137.03        4.72 o
  -4   5   3      417.90      415.94       15.78 o
  -3   5   3       18.50       24.99        1.46 o
  -2   5   3      111.25       85.54        2.40 o
  -1   5   3       11.15        8.22        0.99 o
   0   5   3      665.65      636.09       12.55 o
   1   5   3      186.00      175.93        3.85 o
   2   5   3      468.65      486.67       11.98 o
   3   5   3      288.25      307.11        7.70 o
   4   5   3      269.60      258.35        5.70 o
   5   5   3        6.40        6.66        0.70 o
   6   5   3       16.50       19.12        1.20 o
   7   5   3      126.10      122.63        3.90 o
   8   5   3        5.60        7.84        1.00 o
   9   5   3      146.90      138.83        6.50 o
  10   5   3       41.70       47.77        3.00 o
  11   5   3       28.30       23.94        3.20 o
  12   5   3       19.20       24.80        1.71 o
  13   5   3       19.55       24.65        2.06 o
  14   5   3        3.00        6.27        2.00 o
  15   5   3       12.80        0.26        6.40 o
 -15   6   3        6.50        8.10        3.70 o
 -14   6   3       16.90        6.39        5.60 o
 -13   6   3        3.80        0.24        2.50 o
 -12   6   3       -2.00        1.70        1.90 o
 -11   6   3        3.50        5.38        2.00 o
 -10   6   3       16.90       20.13        0.80 o
  -9   6   3       56.20       54.75        2.66 o
  -8   6   3       24.00       19.74        2.01 o
  -7   6   3       16.75       18.73        2.48 o
  -6   6   3       90.20       85.99        4.11 o
  -5   6   3        6.90        7.34        1.56 o
  -4   6   3      128.85      133.13        4.51 o
  -3   6   3        6.80        7.82        1.58 o
  -2   6   3       53.10       50.51        2.51 o
  -1   6   3        4.20        4.32        1.12 o
   0   6   3      567.15      591.41       13.61 o
   1   6   3      127.75      123.17        3.65 o
   2   6   3      467.10      466.65       12.04 o
   3   6   3       41.20       44.62        1.80 o
   4   6   3       28.40       34.01        1.20 o
   5   6   3        0.60        0.84        1.08 o
   6   6   3      181.20      178.60        5.10 o
   7   6   3       48.50       52.37        1.90 o
   8   6   3      267.10      259.11       11.00 o
   9   6   3      125.50      131.61        6.70 o
  10   6   3       40.40       44.30        3.90 o
  11   6   3        5.60       12.34        2.40 o
  12   6   3        1.00        3.21        5.40 o
  13   6   3        5.00        7.58        2.40 o
  14   6   3        7.00       10.31        5.10 o
 -14   7   3        3.50        2.03        3.90 o
 -13   7   3       -1.40        0.49        3.00 o
 -12   7   3       16.70       16.71        2.90 o
 -11   7   3       27.40       28.18        3.20 o
 -10   7   3        3.60        3.82        0.70 o
  -9   7   3      284.10      248.01        8.00 o
  -8   7   3        1.50        1.24        1.00 o
  -7   7   3       28.25       20.41        2.19 o
  -6   7   3        8.90       11.77        2.59 o
  -5   7   3       55.05       48.77        3.76 o
  -4   7   3       25.45       20.17        2.62 o
  -3   7   3      195.10      183.78        5.47 o
  -2   7   3       79.60       75.54        3.24 o
  -1   7   3       38.80       33.36        2.01 o
   0   7   3       70.60       72.70        2.43 o
   1   7   3      643.20      625.69       15.00 o
   2   7   3      176.40      170.43        4.80 o
   3   7   3       74.50       71.68        2.50 o
   4   7   3        5.40        7.49        0.90 o
   5   7   3       92.10       91.43        2.70 o
   6   7   3       49.10       50.64        1.80 o
   7   7   3      180.60      191.21        6.20 o
   8   7   3       53.70       58.61        3.90 o
   9   7   3      169.30      172.13        8.60 o
  10   7   3        9.50       15.57        2.30 o
  11   7   3       31.00       33.47        3.90 o
  12   7   3       13.60        8.63        4.00 o
  13   7   3        4.10        6.93        4.20 o
 -13   8   3       35.60       20.39        6.00 o
 -12   8   3        3.80        8.85        5.30 o
 -11   8   3       57.70       63.16        6.20 o
 -10   8   3        9.50        8.58        0.90 o
  -9   8   3      134.70      146.29        4.70 o
  -8   8   3       14.00       14.24        1.70 o
  -7   8   3        1.70        0.62        1.60 o
  -6   8   3       14.90        6.95        4.10 o
  -5   8   3       41.10       43.54        2.40 o
  -4   8   3        9.70       10.36        1.70 o
  -3   8   3        1.80        4.49        1.10 o
  -2   8   3       14.10       23.98        1.40 o
  -1   8   3      530.70      510.18       14.60 o
   0   8   3      233.20      224.91        6.60 o
   1   8   3      479.10      456.88       12.70 o
   2   8   3       31.70       30.93        2.00 o
   3   8   3       37.50       37.67        1.90 o
   4   8   3       29.80       31.43        1.50 o
   5   8   3      287.80      258.36        7.70 o
   6   8   3      142.50      151.86        4.90 o
   7   8   3       74.80       77.69        3.00 o
   8   8   3       19.70       14.69        3.00 o
   9   8   3      108.70      104.38        6.40 o
  10   8   3       -1.40        1.63        2.50 o
  11   8   3        5.70        8.14        3.80 o
  12   8   3       -0.30        6.07        5.92 o
  13   8   3       19.10       18.10        5.40 o
 -12   9   3       14.10       11.29        4.80 o
 -11   9   3       12.50       19.44        5.10 o
 -10   9   3        6.50        0.93        3.70 o
  -9   9   3        6.60        5.32        1.30 o
  -8   9   3      103.60      101.27        4.70 o
  -7   9   3        4.20        2.57        1.40 o
  -6   9   3       43.90       44.63        2.60 o
  -5   9   3        9.10       12.16        2.20 o
  -4   9   3       36.90       45.77        1.70 o
  -3   9   3       44.20       45.59        2.10 o
  -2   9   3       82.00       87.99        3.00 o
  -1   9   3      106.40       89.08        3.50 o
   0   9   3       49.20       50.31        2.50 o
   1   9   3       65.70       66.95        2.80 o
   2   9   3      240.20      234.47        8.10 o
   3   9   3       93.80       85.58        3.70 o
   4   9   3      132.70      126.83        4.30 o
   5   9   3        0.50        0.31        0.71 o
   6   9   3       52.80       65.04        2.80 o
   7   9   3        6.80        5.81        1.40 o
   8   9   3       26.10       28.70        1.80 o
   9   9   3        4.90        6.46        3.10 o
  10   9   3        1.80        4.47        3.50 o
  11   9   3        6.40       10.49        4.10 o
  12   9   3       17.30       21.68        5.70 o
 -11  10   3        2.10       12.15        3.30 o
 -10  10   3       10.10       11.50        4.10 o
  -9  10   3        0.30        2.64        5.37 o
  -8  10   3        1.20        2.21        1.70 o
  -7  10   3        3.10        0.99        1.50 o
  -6  10   3       41.30       42.74        2.90 o
  -5  10   3        4.10        6.05        1.50 o
  -4  10   3       10.00       10.54        0.90 o
  -3  10   3        3.30        3.07        1.00 o
  -2  10   3       17.60       14.67        1.70 o
  -1  10   3       46.80       46.65        2.40 o
   0  10   3       68.80       70.86        3.10 o
   1  10   3       66.20       59.85        3.40 o
   2  10   3       30.80       27.23        1.70 o
   3  10   3        9.00        7.64        1.30 o
   4  10   3       22.30       22.65        1.20 o
   5  10   3       16.10       17.43        0.90 o
   6  10   3      128.90      117.10        7.20 o
   7  10   3       51.30       44.54        3.30 o
   8  10   3       17.80       14.61        5.90 o
   9  10   3       11.90        8.63        4.30 o
  10  10   3       21.90       21.08        5.40 o
 -10  11   3        4.40        4.23        4.00 o
  -9  11   3       -5.60        5.30        4.80 o
  -8  11   3        8.20        5.09        3.70 o
  -7  11   3        3.70        2.65        2.10 o
  -6  11   3       -0.30        2.80        1.75 o
  -5  11   3        3.40        4.18        1.80 o
  -4  11   3        5.70        2.98        1.70 o
  -3  11   3        0.30        0.56        0.99 o
  -2  11   3        9.40        8.21        1.40 o
  -1  11   3       17.10       12.74        1.30 o
   0  11   3        0.80        6.19        2.33 o
   1  11   3       24.70       26.80        1.60 o
   2  11   3        6.30        6.80        1.20 o
   3  11   3       25.50       20.60        1.70 o
   4  11   3        3.90        5.32        0.90 o
   5  11   3       23.40       24.31        2.80 o
   6  11   3        0.90        2.46        3.42 o
   7  11   3       16.00       12.85        3.70 o
   8  11   3        3.40        3.69        5.30 o
   9  11   3       35.10       33.29        7.50 o
  -8  12   3        0.40        0.27        4.30 o
  -7  12   3       12.60       10.20        4.30 o
  -6  12   3       14.90        2.95        5.60 o
  -5  12   3       -0.20        0.16        1.52 o
  -4  12   3       -1.60        0.23        1.90 o
  -3  12   3       23.20       18.70        2.80 o
  -2  12   3        6.40        4.09        1.80 o
  -1  12   3        2.00        1.11        1.30 o
   0  12   3        0.10        4.49        0.76 o
   1  12   3       19.80       24.51        2.00 o
   2  12   3       24.40       19.14        2.10 o
   3  12   3       36.20       37.14        2.60 o
   4  12   3        7.30        6.26        2.20 o
   5  12   3        6.50        5.19        4.50 o
   6  12   3       20.30       15.68        4.60 o
   7  12   3       -0.30        1.16        4.05 o
  -5  13   3        7.70        0.04        4.80 o
  -4  13   3        2.60        3.24        3.60 o
  -3  13   3        4.70        0.59        4.00 o
  -2  13   3       24.20       17.61        4.00 o
  -1  13   3       -0.40        1.12        3.04 o
   0  13   3        1.80        0.95        2.10 o
   1  13   3       -2.60        1.45        1.90 o
   2  13   3       21.20       17.85        3.20 o
   3  13   3       -1.00        0.26        6.20 o
   4  13   3       37.50       43.60        6.70 o
 -16   0   4       -0.90        1.73        4.74 o
 -15   0   4        2.70        0.44        1.40 o
 -14   0   4       39.60       47.95        2.30 o
 -13   0   4        6.90        8.26        1.20 o
 -12   0   4        3.80        2.86        1.20 o
 -11   0   4       -1.10        0.21        1.10 o
 -10   0   4      101.90      111.48        3.50 o
  -9   0   4        5.30        2.27        1.40 o
  -8   0   4      142.60      133.54        4.50 o
  -7   0   4        4.90        4.76        1.40 o
  -6   0   4      492.90      448.20       14.60 o
  -5   0   4       63.40       80.72        2.30 o
  -4   0   4      261.50      283.21        9.30 o
  -3   0   4       47.90       45.24        2.20 o
  -2   0   4     1353.80     1313.47       42.40 o
   1   0   4       -3.60        3.68        2.30 o
   2   0   4     1189.70     1306.41       36.00 o
   3   0   4       22.50       35.19        1.60 o
   4   0   4       79.70       84.32        3.00 o
   5   0   4       85.50       81.83        3.50 o
   6   0   4       -2.20        0.51        1.80 o
   7   0   4       28.70       29.48        1.90 o
   8   0   4      182.90      163.27        5.20 o
   9   0   4       61.80       65.30        2.30 o
  10   0   4        5.20       10.72        1.40 o
  11   0   4       17.90       16.19        1.60 o
  12   0   4       11.90        8.75        1.60 o
  13   0   4        1.50        1.36        1.30 o
  14   0   4       19.60       20.46        2.50 o
  15   0   4       23.00       18.04        4.30 o
  16   0   4       -5.60        3.30        3.70 o
 -16   1   4        4.20        2.88        2.25 o
 -15   1   4        0.65        3.82        1.26 o
 -14   1   4        5.30        5.82        0.96 o
 -13   1   4        9.00        8.85        0.92 o
 -12   1   4       42.15       40.18        1.52 o
 -11   1   4       37.30       39.82        1.35 o
 -10   1   4       23.40       20.52        1.24 o
  -9   1   4       70.65       58.09        2.06 o
  -8   1   4       29.90       38.62        1.20 o
  -7   1   4      163.30      174.55        3.39 o
  -6   1   4      274.75      273.18        5.23 o
  -5   1   4       64.65       59.93        1.87 o
  -4   1   4      187.65      193.58        4.33 o
  -3   1   4      795.60      844.64       20.55 o
  -2   1   4     2099.60     2200.90       62.64 o
  -1   1   4     4059.40     4438.36      164.00 o
   0   1   4      388.70      448.70       11.01 o
   1   1   4      446.25      472.02        9.39 o
   2   1   4      285.50      315.80        5.90 o
   3   1   4      207.75      214.60        4.41 o
   4   1   4       84.25       83.90        2.23 o
   5   1   4       46.95       35.66        1.59 o
   6   1   4       23.20       23.88        1.24 o
   7   1   4       86.90       87.27        1.91 o
   8   1   4       23.60       24.53        1.03 o
   9   1   4       60.05       59.64        1.73 o
  10   1   4       29.55       35.75        1.59 o
  11   1   4       30.60       27.39        1.49 o
  12   1   4        3.25        5.25        0.94 o
  13   1   4        1.60        1.71        1.11 o
  14   1   4        0.70        2.04        2.03 o
  15   1   4       19.10       23.98        3.54 o
  16   1   4       10.75        2.41        2.91 o
 -16   2   4        0.10        0.90        2.23 o
 -15   2   4       17.50       17.86        2.50 o
 -14   2   4        6.75        8.04        1.39 o
 -13   2   4       12.50       12.44        1.06 o
 -12   2   4       11.70       12.80        1.15 o
 -11   2   4       96.90      102.24        2.90 o
 -10   2   4       16.65       15.72        1.27 o
  -9   2   4       27.55       38.53        1.62 o
  -8   2   4       -0.50        0.44        1.15 o
  -7   2   4      149.90      151.82        3.75 o
  -6   2   4       16.85       22.52        1.59 o
  -5   2   4       43.80       44.78        2.35 o
  -4   2   4       -0.10        1.89        1.29 o
  -3   2   4       66.80       74.90        2.80 o
  -2   2   4      131.45      153.71        3.75 o
  -1   2   4     2060.80     2156.02       43.43 o
   0   2   4      148.25      163.03        3.44 o
   1   2   4     1522.65     1597.61       32.35 o
   2   2   4      147.05      149.28        3.36 o
   3   2   4      614.70      670.38       12.20 o
   4   2   4      125.05      127.22        2.67 o
   5   2   4       48.65       56.95        1.48 o
   6   2   4       50.00       52.32        1.48 o
   7   2   4       45.40       43.24        1.25 o
   8   2   4      122.75      133.95        2.45 o
   9   2   4       92.40       89.57        2.09 o
  10   2   4       85.50       79.58        3.60 o
  11   2   4       42.05       42.06        2.58 o
  12   2   4        0.95        1.61        3.49 o
  13   2   4        4.45        6.56        2.04 o
  14   2   4        7.60        5.80        1.87 o
  15   2   4       14.40       10.19        2.97 o
 -16   3   4        1.10        1.32        2.30 o
 -15   3   4       13.75       14.75        2.06 o
 -14   3   4       51.20       44.42        3.08 o
 -13   3   4       24.90       26.51        1.38 o
 -12   3   4       25.05       32.15        1.36 o
 -11   3   4      103.90      108.26        3.36 o
 -10   3   4       90.50       96.45        2.51 o
  -9   3   4      176.65      171.86        4.26 o
  -8   3   4      133.70      145.65        3.94 o
  -7   3   4       44.60       46.31        1.82 o
  -6   3   4      187.80      193.39        5.53 o
  -5   3   4        7.60        8.45        1.32 o
  -4   3   4      577.80      558.07       14.28 o
  -3   3   4       53.85       49.56        2.26 o
  -2   3   4      773.20      808.78       15.42 o
  -1   3   4      390.00      394.16        8.45 o
   0   3   4     1632.30     1685.63       34.17 o
   1   3   4     1284.80     1352.40       26.43 o
   2   3   4      534.10      523.37       10.45 o
   3   3   4      111.70      117.07        2.45 o
   4   3   4       72.05       65.35        2.11 o
   5   3   4       42.45       59.76        1.36 o
   6   3   4       84.75       86.91        2.16 o
   7   3   4        2.45        4.49        0.74 o
   8   3   4       23.45       24.45        1.50 o
   9   3   4      138.05      141.62        4.02 o
  10   3   4       21.70       25.69        1.92 o
  11   3   4       20.65       18.70        1.73 o
  12   3   4       34.20       35.96        2.16 o
  13   3   4        0.05        0.90        0.54 o
  14   3   4        3.75        2.64        1.91 o
  15   3   4        5.60        3.61        2.62 o
 -16   4   4       12.10       15.49        5.40 o
 -15   4   4       21.20       17.58        3.60 o
 -14   4   4       44.90       39.91        3.26 o
 -13   4   4        3.55        2.95        1.23 o
 -12   4   4      102.85      114.04        3.05 o
 -11   4   4        6.35        8.34        0.89 o
 -10   4   4       67.20       72.43        2.34 o
  -9   4   4       13.50       15.54        0.99 o
  -8   4   4      759.15      721.62       16.77 o
  -7   4   4       21.25       23.89        1.50 o
  -6   4   4      253.55      236.12        5.42 o
  -5   4   4       15.20       17.15        1.44 o
  -4   4   4       68.75       66.30        2.41 o
  -3   4   4       27.60       23.26        1.48 o
  -2   4   4     1392.25     1367.07       28.54 o
  -1   4   4       10.85        6.10        0.96 o
   0   4   4       19.10       13.07        1.43 o
   1   4   4       11.05        5.24        1.18 o
   2   4   4      265.05      264.74        5.45 o
   3   4   4      169.25      165.06        3.26 o
   4   4   4       95.60       97.91        2.28 o
   5   4   4       66.90       71.63        1.94 o
   6   4   4       31.85       41.54        1.70 o
   7   4   4       10.90       12.43        1.30 o
   8   4   4       81.05       76.63        2.51 o
   9   4   4       21.15       25.71        1.42 o
  10   4   4      103.40       98.93        4.33 o
  11   4   4       13.15       10.98        1.52 o
  12   4   4       25.05       21.56        2.09 o
  13   4   4        5.80        5.99        1.77 o
  14   4   4        1.15        1.74        1.38 o
  15   4   4       14.00        1.02        6.30 o
 -15   5   4       29.60       35.19        5.80 o
 -14   5   4        3.10        4.74        2.60 o
 -13   5   4       22.15       19.56        1.97 o
 -12   5   4        3.10        3.21        0.57 o
 -11   5   4      178.60      173.73        5.13 o
 -10   5   4       17.85       22.33        0.96 o
  -9   5   4      135.95      124.61        3.77 o
  -8   5   4       19.05       20.56        1.52 o
  -7   5   4      239.20      250.22        6.43 o
  -6   5   4       11.80       10.85        2.23 o
  -5   5   4       31.25       28.31        2.75 o
  -4   5   4       69.50       70.82        2.47 o
  -3   5   4       77.55       70.77        2.06 o
  -2   5   4       74.05       80.37        2.02 o
  -1   5   4      604.35      610.68       11.92 o
   0   5   4      569.75      560.40       10.56 o
   1   5   4      304.55      300.50        6.33 o
   2   5   4      211.45      197.26        5.13 o
   3   5   4       95.40       96.19        2.34 o
   4   5   4        8.80        9.82        0.75 o
   5   5   4      123.95      119.83        2.91 o
   6   5   4       44.30       44.09        2.00 o
   7   5   4       20.20       20.76        1.40 o
   8   5   4       29.20       27.50        1.80 o
   9   5   4      107.50      106.06        4.10 o
  10   5   4       53.40       52.87        4.10 o
  11   5   4        7.90        8.94        2.40 o
  12   5   4       37.40       44.03        4.00 o
  13   5   4        4.90        0.17        2.50 o
  14   5   4        8.00        2.16        3.20 o
 -15   6   4       14.40        1.65        5.60 o
 -14   6   4       11.50        5.75        4.70 o
 -13   6   4       12.20       10.67        2.80 o
 -12   6   4       -0.80        0.14        5.01 o
 -11   6   4       49.20       64.52        2.77 o
 -10   6   4        1.25        3.22        1.47 o
  -9   6   4      760.50      703.78       23.86 o
  -8   6   4       40.05       42.07        2.24 o
  -7   6   4      208.55      236.58        9.00 o
  -6   6   4       24.05       30.01        2.47 o
  -5   6   4       38.80       35.69        2.53 o
  -4   6   4       51.75       56.60        3.51 o
  -3   6   4       60.40       74.69        2.51 o
  -2   6   4      110.60      111.36        2.55 o
  -1   6   4       77.10       77.69        2.05 o
   0   6   4       29.15       37.65        1.24 o
   1   6   4      501.25      504.84       12.78 o
   2   6   4       17.05       14.96        1.27 o
   3   6   4        4.10        6.03        1.10 o
   4   6   4       11.15       10.42        1.03 o
   5   6   4       99.20       97.53        2.70 o
   6   6   4       12.80       13.60        1.00 o
   7   6   4      134.30      147.96        4.10 o
   8   6   4       26.90       26.13        1.60 o
   9   6   4        7.30       12.39        2.20 o
  10   6   4        9.60        5.86        2.40 o
  11   6   4       16.10       25.57        3.60 o
  12   6   4       15.10       14.58        2.70 o
  13   6   4       11.30       16.90        3.70 o
  14   6   4       14.40       20.74        5.10 o
 -14   7   4        0.80        2.42        8.77 o
 -13   7   4        1.50        2.02        5.00 o
 -12   7   4       18.00        7.72        3.30 o
 -11   7   4        5.60        6.67        0.60 o
 -10   7   4       50.95       46.11        3.02 o
  -9   7   4       28.05       24.27        2.77 o
  -8   7   4      117.05      120.43        4.92 o
  -7   7   4       16.95       12.18        2.19 o
  -6   7   4      100.05      102.99        5.37 o
  -5   7   4       23.90       26.40        2.34 o
  -4   7   4       28.60       35.13        2.44 o
  -3   7   4        1.20        1.09        1.58 o
  -2   7   4       21.50       23.11        1.97 o
  -1   7   4       13.95       14.44        1.48 o
   0   7   4      674.55      665.21       16.14 o
   1   7   4      130.30      132.79        4.02 o
   2   7   4        6.10        8.45        1.17 o
   3   7   4       21.50       24.53        1.60 o
   4   7   4       55.80       63.08        2.00 o
   5   7   4       91.90       98.72        2.70 o
   6   7   4       30.80       33.56        1.30 o
   7   7   4       36.80       36.56        1.30 o
   8   7   4       67.40       65.39        2.70 o
   9   7   4       12.60       12.34        2.90 o
  10   7   4       73.30       74.30        5.40 o
  11   7   4       49.70       51.06        4.50 o
  12   7   4       -3.60        1.39        3.90 o
  13   7   4        1.60        5.85        5.50 o
 -13   8   4       -0.60        1.23        5.73 o
 -12   8   4       56.10       47.99        6.50 o
 -11   8   4        9.60        9.86        4.30 o
 -10   8   4       36.80       35.62        2.20 o
  -9   8   4       13.10       15.75        1.30 o
  -8   8   4        5.80        7.25        1.90 o
  -7   8   4       76.00       74.00        4.81 o
  -6   8   4      212.90      205.30        9.62 o
  -5   8   4       43.85       42.40        3.19 o
  -4   8   4      133.45      130.70        5.82 o
  -3   8   4        2.25        3.81        2.23 o
  -2   8   4       57.65       53.67        2.85 o
  -1   8   4        1.85        4.33        1.15 o
   0   8   4      703.15      623.34       19.43 o
   1   8   4      110.50       91.27        4.00 o
   2   8   4      465.10      440.90       12.10 o
   3   8   4        1.60        3.08        1.30 o
   4   8   4       64.60       72.70        2.20 o
   5   8   4        4.60        6.20        1.00 o
   6   8   4       65.50       62.45        2.50 o
   7   8   4       34.20       33.53        1.30 o
   8   8   4       41.80       49.82        4.00 o
   9   8   4        2.60        0.90        2.90 o
  10   8   4       23.60       13.94        5.10 o
  11   8   4        8.10       11.51        5.40 o
  12   8   4       19.00       22.62        3.90 o
 -12   9   4        4.40        3.50        3.60 o
 -11   9   4       43.30       39.09        5.80 o
 -10   9   4       28.70       28.11        2.60 o
  -9   9   4       47.60       41.74        2.40 o
  -8   9   4       38.50       35.77        2.80 o
  -7   9   4        1.50        1.62        1.90 o
  -6   9   4       10.80        9.92        2.10 o
  -5   9   4      209.20      224.65        9.60 o
  -4   9   4        6.20       10.73        1.80 o
  -3   9   4      124.50      115.02        4.70 o
  -2   9   4        6.20        4.85        1.30 o
  -1   9   4      164.20      165.23        5.30 o
   0   9   4        4.10        0.71        1.60 o
   1   9   4      162.10      167.48        6.00 o
   2   9   4        9.90       17.17        1.70 o
   3   9   4       39.10       37.49        2.50 o
   4   9   4        2.40        1.35        1.00 o
   5   9   4       22.60       22.00        1.30 o
   6   9   4        6.10        7.97        0.80 o
   7   9   4        1.50        0.20        1.30 o
   8   9   4        5.90        5.00        2.80 o
   9   9   4      112.20      106.91        8.30 o
  10   9   4        4.50        5.35        3.70 o
  11   9   4       21.40       25.16        5.30 o
 -11  10   4       -1.00        2.78        6.80 o
 -10  10   4       23.00       17.88        5.80 o
  -9  10   4        3.60        1.91        3.10 o
  -8  10   4       12.80       14.72        2.10 o
  -7  10   4       16.50       18.51        2.20 o
  -6  10   4        7.10        5.91        2.40 o
  -5  10   4       75.20       65.82        5.30 o
  -4  10   4       14.30       10.53        2.20 o
  -3  10   4       86.80       91.09        4.10 o
  -2  10   4       40.00       39.64        2.30 o
  -1  10   4       66.90       60.36        3.20 o
   0  10   4       13.40        7.52        1.70 o
   1  10   4       12.50       10.82        1.60 o
   2  10   4        4.50        3.51        1.80 o
   3  10   4      119.40      116.94        4.60 o
   4  10   4       17.50       18.36        1.40 o
   5  10   4       81.10       77.34        2.90 o
   6  10   4       24.50       28.61        2.40 o
   7  10   4       28.70       26.42        2.40 o
   8  10   4       87.10       84.73        7.20 o
   9  10   4       50.50       48.94        7.00 o
  10  10   4        4.30        2.56        3.90 o
  -9  11   4       -3.70        0.15        3.60 o
  -8  11   4       16.60        8.63        5.40 o
  -7  11   4        4.70        2.99        2.20 o
  -6  11   4       21.60       21.21        2.80 o
  -5  11   4        2.20        2.61        2.10 o
  -4  11   4       18.20       13.93        2.30 o
  -3  11   4       11.50       14.48        1.20 o
  -2  11   4       34.90       34.16        2.50 o
  -1  11   4       25.60       23.40        2.00 o
   0  11   4       26.20       31.50        2.10 o
   1  11   4       36.60       22.85        2.80 o
   2  11   4       37.70       39.51        2.20 o
   3  11   4       15.10       13.12        1.80 o
   4  11   4        3.80        3.94        0.90 o
   5  11   4        1.10        1.85        1.70 o
   6  11   4        4.60        2.09        3.00 o
   7  11   4        3.00        0.41        3.20 o
   8  11   4       95.00       82.55        9.90 o
   9  11   4       -5.80        2.97        3.60 o
  -7  12   4        4.00        1.96        5.30 o
  -6  12   4        1.50        0.33        3.00 o
  -5  12   4       10.30       11.18        2.30 o
  -4  12   4       15.00        9.71        2.60 o
  -3  12   4        2.40        2.81        1.70 o
  -2  12   4        7.60       10.50        1.70 o
  -1  12   4        7.50        6.99        1.50 o
   0  12   4       23.50       25.50        2.10 o
   1  12   4        1.10        8.67        1.60 o
   2  12   4        4.20        4.47        1.50 o
   3  12   4       -1.00        0.70        3.80 o
   4  12   4        2.20        0.19        2.30 o
   5  12   4        4.10        5.63        3.50 o
   6  12   4       10.10        6.85        4.60 o
   7  12   4       10.00       11.86        4.50 o
  -4  13   4        0.00        3.50        0.01 o
  -3  13   4       25.50       23.78        4.40 o
  -2  13   4        3.90        2.94        2.80 o
  -1  13   4        4.20        3.71        2.90 o
   0  13   4        6.20        3.33        2.30 o
   1  13   4       -0.10        0.15        1.39 o
   2  13   4        5.00        0.84        2.80 o
   3  13   4       29.70       34.61        5.70 o
 -16   0   5        3.10        5.67        3.30 o
 -15   0   5       72.40       58.55        4.10 o
 -14   0   5       -0.50        0.27        1.98 o
 -13   0   5       26.60       32.95        1.80 o
 -12   0   5       11.50       10.53        1.80 o
 -11   0   5      902.00      851.91       36.20 o
 -10   0   5       24.00       21.13        1.90 o
  -9   0   5       23.00       19.56        1.80 o
  -8   0   5       73.50       67.89        3.40 o
  -7   0   5      216.60      192.58        7.20 o
  -6   0   5        0.40        0.40        1.52 o
  -5   0   5      293.00      283.71        8.90 o
  -4   0   5       37.40       43.75        2.00 o
  -3   0   5      432.40      378.53       12.60 o
  -2   0   5       71.20       74.97        3.00 o
  -1   0   5      318.20      328.61       13.10 o
   0   0   5       -0.40        6.11        1.26 o
   1   0   5       27.40       32.49        2.00 o
   2   0   5        0.40        7.84        1.52 o
   3   0   5        9.60        6.41        1.20 o
   4   0   5        9.50        1.85        1.90 o
   5   0   5        2.90        4.69        1.30 o
   6   0   5       47.30       41.53        2.40 o
   7   0   5      169.00      193.29        6.10 o
   8   0   5        1.70        0.37        1.10 o
   9   0   5       65.80       68.14        2.70 o
  10   0   5        1.30        3.51        1.20 o
  11   0   5        0.70        0.26        2.01 o
  12   0   5        2.60        0.02        1.40 o
  13   0   5       44.80       44.21        3.60 o
  14   0   5       50.60       39.80        5.30 o
  15   0   5        1.00        2.39        6.00 o
 -16   1   5       19.70       14.07        3.01 o
 -15   1   5       17.00       14.65        1.53 o
 -14   1   5        1.45        1.37        1.56 o
 -13   1   5        3.00        4.75        0.71 o
 -12   1   5       21.30       24.23        1.24 o
 -11   1   5        5.80        5.21        1.20 o
 -10   1   5       16.80       16.75        1.34 o
  -9   1   5       30.60       32.95        1.27 o
  -8   1   5       74.70       77.53        2.05 o
  -7   1   5      221.20      222.24        4.81 o
  -6   1   5       16.10       17.74        1.17 o
  -5   1   5      299.55      292.95        6.19 o
  -4   1   5      423.65      396.95        9.49 o
  -3   1   5      481.30      522.43       12.46 o
  -2   1   5      165.75      176.50        4.93 o
  -1   1   5       81.05       81.89        2.93 o
   0   1   5      706.35      678.07       16.23 o
   1   1   5      338.20      366.38        8.03 o
   2   1   5       20.15       23.02        1.06 o
   3   1   5      129.60      112.96        2.66 o
   4   1   5       85.40       76.79        2.50 o
   5   1   5       58.45       63.46        2.05 o
   6   1   5       85.00       85.17        2.19 o
   7   1   5       23.60       26.03        1.41 o
   8   1   5      160.50      165.14        3.40 o
   9   1   5      174.00      181.07        3.68 o
  10   1   5       15.05       16.26        1.03 o
  11   1   5       25.25       29.49        1.45 o
  12   1   5       18.40       21.53        1.29 o
  13   1   5        6.60        9.12        0.97 o
  14   1   5        9.55        9.27        2.00 o
  15   1   5       18.75       15.54        3.54 o
 -16   2   5       10.55       13.18        3.09 o
 -15   2   5       10.85        9.78        1.24 o
 -14   2   5       25.10       30.01        1.67 o
 -13   2   5        3.80        4.04        0.99 o
 -12   2   5      159.60      143.37        5.02 o
 -11   2   5        8.85       10.24        1.37 o
 -10   2   5       15.20       14.54        1.48 o
  -9   2   5       54.45       47.48        2.23 o
  -8   2   5       64.75       67.60        2.45 o
  -7   2   5        5.65        8.37        1.48 o
  -6   2   5      737.05      710.34       16.61 o
  -5   2   5       17.00       18.63        1.66 o
  -4   2   5      402.45      354.69        9.22 o
  -3   2   5       41.25       47.88        1.99 o
  -2   2   5      706.30      701.51       18.65 o
  -1   2   5       21.55       25.30        1.03 o
   0   2   5      775.75      805.03       18.85 o
   1   2   5       96.25      104.32        2.45 o
   2   2   5       44.30       52.20        1.31 o
   3   2   5       12.05        7.34        1.13 o
   4   2   5      696.25      648.64       14.45 o
   5   2   5       34.90       38.80        1.25 o
   6   2   5       93.15       91.95        2.21 o
   7   2   5       92.65       90.27        2.18 o
   8   2   5      166.70      176.02        3.05 o
   9   2   5      321.05      311.45        5.96 o
  10   2   5       10.60       15.35        0.89 o
  11   2   5       22.40       20.49        1.86 o
  12   2   5       11.25       13.27        1.70 o
  13   2   5       14.85       12.18        2.23 o
  14   2   5       11.10       12.94        1.78 o
  15   2   5       16.55       13.30        3.22 o
 -16   3   5        6.30        5.33        2.00 o
 -15   3   5        9.30        9.28        1.77 o
 -14   3   5       20.10       19.46        1.31 o
 -13   3   5       43.80       38.07        1.73 o
 -12   3   5       11.30       14.72        1.17 o
 -11   3   5       21.25       22.16        1.52 o
 -10   3   5       62.45       68.47        2.41 o
  -9   3   5       22.70       30.91        1.86 o
  -8   3   5      102.60      112.25        3.30 o
  -7   3   5      355.30      342.55        9.99 o
  -6   3   5      321.15      301.21        7.46 o
  -5   3   5      137.50      130.87        4.61 o
  -4   3   5      204.10      183.13        5.18 o
  -3   3   5      464.60      424.79       10.96 o
  -2   3   5      451.80      451.48        8.59 o
  -1   3   5      185.30      183.54        3.82 o
   0   3   5      539.20      503.21       11.08 o
   1   3   5     1206.55     1198.51       24.88 o
   2   3   5      223.15      199.98        4.30 o
   3   3   5       59.15       54.70        1.78 o
   4   3   5       96.90       87.86        2.66 o
   5   3   5       95.85       98.77        2.27 o
   6   3   5       36.65       38.13        1.29 o
   7   3   5       49.90       55.32        1.58 o
   8   3   5      131.15      132.99        3.27 o
   9   3   5       57.70       56.58        2.14 o
  10   3   5       41.35       39.94        2.35 o
  11   3   5       12.60       15.40        1.77 o
  12   3   5        7.35        4.51        1.77 o
  13   3   5       44.65       44.87        3.33 o
  14   3   5        1.05        3.99        2.02 o
  15   3   5       37.90       26.94        4.15 o
 -16   4   5       12.30       10.61        4.10 o
 -15   4   5        5.90       11.91        3.00 o
 -14   4   5        0.00        3.66        1.36 o
 -13   4   5        5.30        5.66        0.96 o
 -12   4   5        5.90        5.52        0.99 o
 -11   4   5       20.65       21.08        1.38 o
 -10   4   5       40.35       38.71        1.63 o
  -9   4   5     1111.00     1054.20       36.07 o
  -8   4   5       22.95       24.08        1.71 o
  -7   4   5       24.50       23.87        1.14 o
  -6   4   5       40.60       47.62        1.53 o
  -5   4   5      251.25      272.66        6.28 o
  -4   4   5       12.30       18.56        1.41 o
  -3   4   5     1560.55     1500.63       36.42 o
  -2   4   5       67.65       65.04        1.77 o
  -1   4   5     1771.75     1767.64       34.52 o
   0   4   5      162.45      151.27        3.86 o
   1   4   5       42.30       36.76        1.42 o
   2   4   5      109.65      112.00        2.70 o
   3   4   5      417.05      390.05        8.44 o
   4   4   5       -0.50        2.17        0.90 o
   5   4   5       37.30       39.52        1.45 o
   6   4   5       51.00       53.24        1.67 o
   7   4   5       25.60       21.99        2.09 o
   8   4   5       63.05       68.42        2.37 o
   9   4   5        9.50       11.05        1.10 o
  10   4   5        1.85        0.51        1.56 o
  11   4   5        4.05        2.64        1.74 o
  12   4   5       52.90       59.15        2.93 o
  13   4   5       13.70       17.81        2.02 o
  14   4   5       25.45       30.45        2.47 o
  15   4   5        1.80        0.49        4.10 o
 -15   5   5        7.50        9.95        4.40 o
 -14   5   5        5.00        7.34        2.30 o
 -13   5   5       29.65       26.27        1.57 o
 -12   5   5       54.10       50.27        2.30 o
 -11   5   5       35.85       38.87        1.68 o
 -10   5   5       22.85       25.94        1.14 o
  -9   5   5       19.45       18.39        1.12 o
  -8   5   5      253.95      252.25        6.65 o
  -7   5   5       85.90       87.98        2.59 o
  -6   5   5       71.75       69.60        2.73 o
  -5   5   5       18.45       14.01        1.63 o
  -4   5   5      253.05      236.94        6.44 o
  -3   5   5      323.40      318.04        6.40 o
  -2   5   5      685.65      660.47       15.41 o
  -1   5   5       42.25       42.14        1.48 o
   0   5   5      196.60      194.35        4.33 o
   1   5   5      275.35      246.64        6.29 o
   2   5   5      168.40      173.60        3.75 o
   3   5   5       72.55       80.85        1.90 o
   4   5   5       95.75       93.66        2.16 o
   5   5   5      145.90      141.22        3.00 o
   6   5   5      141.90      144.76        3.61 o
   7   5   5       18.40       16.12        1.70 o
   8   5   5       84.50       75.42        2.90 o
   9   5   5       31.80       35.06        2.10 o
  10   5   5      182.20      173.95        6.50 o
  11   5   5       11.70       10.42        2.60 o
  12   5   5       55.10       65.11        5.20 o
  13   5   5        0.70        1.06        4.02 o
  14   5   5       -0.80        0.29        4.65 o
 -15   6   5       12.90       12.03        3.70 o
 -14   6   5       29.00       21.13        4.60 o
 -13   6   5        0.70        9.93        4.35 o
 -12   6   5        6.15        2.29        2.34 o
 -11   6   5        3.05        6.58        1.50 o
 -10   6   5       17.55       18.00        1.99 o
  -9   6   5       24.25       22.20        2.08 o
  -8   6   5      108.50       97.02        4.14 o
  -7   6   5       32.30       25.69        3.13 o
  -6   6   5       37.75       35.62        3.04 o
  -5   6   5       13.55       10.78        1.50 o
  -4   6   5      174.80      164.82        5.29 o
  -3   6   5       18.55       18.14        0.92 o
  -2   6   5       37.40       40.66        1.45 o
  -1   6   5       34.70       43.22        1.35 o
   0   6   5      438.35      433.21        8.57 o
   1   6   5       72.65       71.71        2.23 o
   2   6   5      262.45      251.27        5.73 o
   3   6   5       40.10       44.60        1.28 o
   4   6   5       57.45       54.59        1.52 o
   5   6   5       44.50       45.98        1.60 o
   6   6   5       65.00       60.71        2.20 o
   7   6   5       10.10        9.41        1.40 o
   8   6   5       12.80       15.98        1.30 o
   9   6   5      122.90      121.75        4.70 o
  10   6   5       50.00       62.06        4.50 o
  11   6   5       48.80       48.68        4.90 o
  12   6   5       12.90       17.11        3.30 o
  13   6   5        1.50        5.47        3.80 o
  14   6   5        7.00       10.82        5.60 o
 -14   7   5        0.90        0.83        7.78 o
 -13   7   5       21.70       16.98        4.80 o
 -12   7   5       21.80       23.10        4.00 o
 -11   7   5       78.30       74.03        4.22 o
 -10   7   5       11.35       16.63        2.47 o
  -9   7   5       79.40       71.39        3.79 o
  -8   7   5       26.85       30.09        2.48 o
  -7   7   5       19.40       21.66        2.58 o
  -6   7   5       12.50       17.05        2.26 o
  -5   7   5       33.80       39.01        2.77 o
  -4   7   5       21.75       21.90        2.54 o
  -3   7   5      282.35      268.31        7.90 o
  -2   7   5       17.25       16.76        1.77 o
  -1   7   5       34.95       26.20        2.08 o
   0   7   5       36.40       26.45        1.88 o
   1   7   5      115.25      109.80        4.25 o
   2   7   5       75.90       73.64        2.94 o
   3   7   5      168.35      166.85        4.77 o
   4   7   5       37.50       35.70        1.61 o
   5   7   5       38.60       44.37        1.50 o
   6   7   5       12.70       13.02        1.00 o
   7   7   5        2.00        1.01        1.10 o
   8   7   5        9.80       13.64        1.10 o
   9   7   5      223.70      215.29        7.80 o
  10   7   5       20.90       20.38        2.70 o
  11   7   5       25.40       25.96        3.90 o
  12   7   5       14.60        5.67        5.90 o
  13   7   5        1.20        3.86        4.30 o
 -13   8   5        1.30        0.17        3.70 o
 -12   8   5        1.90        5.47        5.70 o
 -11   8   5       19.70       19.00        1.90 o
 -10   8   5       18.60       14.36        1.88 o
  -9   8   5       -1.05        5.98        2.38 o
  -8   8   5       42.70       40.37        3.36 o
  -7   8   5      170.40      197.69        8.05 o
  -6   8   5       36.60       42.07        3.54 o
  -5   8   5       38.45       35.30        3.35 o
  -4   8   5        1.55        0.60        1.77 o
  -3   8   5       40.75       34.26        2.11 o
  -2   8   5        5.35        3.66        1.35 o
  -1   8   5       52.80       62.13        2.12 o
   0   8   5      340.25      311.83       10.42 o
   1   8   5      325.20      332.46        9.83 o
   2   8   5       18.45       18.11        1.76 o
   3   8   5       87.00       84.14        3.80 o
   4   8   5        6.60        5.77        1.10 o
   5   8   5        1.60        1.70        1.10 o
   6   8   5       24.00       23.11        1.30 o
   7   8   5      173.90      175.39        5.30 o
   8   8   5      110.00      100.71        4.50 o
   9   8   5        2.70        4.16        2.50 o
  10   8   5       16.30       26.48        6.00 o
  11   8   5        9.70       11.53        3.80 o
  12   8   5        8.60        4.61        7.00 o
 -12   9   5       -1.20        8.64        4.80 o
 -11   9   5       10.20       10.96        5.10 o
 -10   9   5       28.30       20.37        2.60 o
  -9   9   5        5.00        6.58        1.50 o
  -8   9   5       19.30       22.47        2.40 o
  -7   9   5       17.35       18.91        3.37 o
  -6   9   5      123.75      140.37        6.42 o
  -5   9   5        8.70       14.03        2.16 o
  -4   9   5       81.75       78.79        4.78 o
  -3   9   5        9.15       10.92        1.48 o
  -2   9   5       76.85       91.56        3.27 o
  -1   9   5       11.40       15.17        2.02 o
   0   9   5       30.05       32.90        1.76 o
   1   9   5       53.30       46.07        2.80 o
   2   9   5       76.80       75.32        3.10 o
   3   9   5        5.00        3.28        1.30 o
   4   9   5       85.90       88.89        3.10 o
   5   9   5        6.50        6.03        1.00 o
   6   9   5       14.90       17.66        1.20 o
   7   9   5        6.30        9.95        0.80 o
   8   9   5       61.60       52.83        7.20 o
   9   9   5        6.00        7.00        4.80 o
  10   9   5        1.60        2.56        3.90 o
  11   9   5        6.70        7.75        4.20 o
 -11  10   5        8.80        0.10        5.00 o
 -10  10   5       30.50       26.93        6.30 o
  -9  10   5       -5.00        0.06        4.90 o
  -8  10   5        2.60        2.02        1.90 o
  -7  10   5        2.80        1.12        2.20 o
  -6  10   5       -2.50        0.21        2.00 o
  -5  10   5       17.50       16.59        2.50 o
  -4  10   5       79.10       80.02        4.70 o
  -3  10   5       13.60       14.59        1.40 o
  -2  10   5       24.20       32.60        1.90 o
  -1  10   5        1.80        1.25        1.60 o
   0  10   5       55.60       66.83        3.00 o
   1  10   5       81.70       90.97        3.80 o
   2  10   5       77.40       90.09        3.60 o
   3  10   5       85.40       72.44        4.00 o
   4  10   5       34.00       36.38        2.10 o
   5  10   5        8.90       11.90        1.20 o
   6  10   5       84.90       82.77        3.70 o
   7  10   5       42.40       40.50        6.70 o
   8  10   5       22.80       16.55        4.70 o
   9  10   5        4.90        2.50        3.30 o
  10  10   5       35.50       30.74        6.80 o
  -9  11   5       26.00       18.84        5.40 o
  -8  11   5        2.90        4.29        3.30 o
  -7  11   5       24.30       17.22        3.30 o
  -6  11   5        4.60        0.83        2.50 o
  -5  11   5        2.80        5.19        2.90 o
  -4  11   5       -5.00        0.97        3.40 o
  -3  11   5        1.40        1.68        1.40 o
  -2  11   5       10.90        8.43        1.90 o
  -1  11   5        8.00       10.05        1.50 o
   0  11   5       21.30       17.32        2.00 o
   1  11   5       11.70       13.53        1.90 o
   2  11   5        8.00        7.53        2.20 o
   3  11   5       11.00        8.64        2.30 o
   4  11   5       -0.20        0.07        1.16 o
   5  11   5        8.90        9.64        2.20 o
   6  11   5       -3.60        1.68        3.00 o
   7  11   5       39.30       42.76        8.20 o
   8  11   5        3.60        4.95        5.90 o
  -7  12   5       15.70       15.03        4.80 o
  -6  12   5       17.20        3.02        5.40 o
  -5  12   5       11.00       12.25        2.20 o
  -4  12   5        7.10        5.09        3.00 o
  -3  12   5        9.90        5.77        2.50 o
  -2  12   5       11.70       11.91        1.70 o
  -1  12   5       46.90       50.17        4.60 o
   0  12   5       22.90       24.10        2.10 o
   1  12   5        1.10        0.28        1.60 o
   2  12   5        4.70        4.08        1.80 o
   3  12   5       11.40       10.34        2.30 o
   4  12   5        7.20        0.47        4.20 o
   5  12   5       15.00       10.66        3.80 o
   6  12   5        2.20        3.42        4.80 o
  -4  13   5       19.80       12.41        4.90 o
  -3  13   5        2.70        0.19        2.90 o
  -2  13   5        7.50        7.33        3.30 o
  -1  13   5        1.30        1.05        3.40 o
   0  13   5       12.20       14.58        2.50 o
   1  13   5        1.60        0.25        2.40 o
   2  13   5       10.90        7.99        4.40 o
   3  13   5       12.00        2.59        4.70 o
 -16   0   6        3.70        2.11        2.10 o
 -15   0   6       -0.60        1.33        2.32 o
 -14   0   6       37.70       33.64        2.50 o
 -13   0   6        0.80        0.23        3.22 o
 -12   0   6      756.70      689.38       29.20 o
 -11   0   6       19.30       18.37        1.80 o
 -10   0   6       -0.40        0.49        2.15 o
  -9   0   6       88.50       81.62        3.40 o
  -8   0   6       46.20       51.92        2.50 o
  -7   0   6       14.90       18.45        1.90 o
  -6   0   6      668.00      658.78       18.70 o
  -5   0   6       20.30       23.91        1.90 o
  -4   0   6     2192.00     2062.60       55.40 o
  -3   0   6      121.90      134.35        4.00 o
  -2   0   6      136.80      104.24        4.70 o
  -1   0   6      102.00      100.98        5.20 o
   1   0   6       77.10       84.67        3.30 o
   2   0   6      412.60      424.46       13.20 o
   3   0   6       25.00       24.22        2.20 o
   4   0   6      335.20      318.21        9.90 o
   5   0   6       31.00       34.50        1.80 o
   6   0   6      137.20      141.15        5.40 o
   7   0   6      234.20      219.81        7.60 o
   8   0   6       81.10       77.75        4.00 o
   9   0   6      954.80      858.89       27.60 o
  10   0   6       37.40       36.71        1.90 o
  11   0   6       68.60       73.98        3.10 o
  12   0   6        8.40        5.12        1.60 o
  13   0   6        8.50       10.16        1.80 o
  14   0   6       10.70        9.44        4.10 o
  15   0   6       18.20        7.95        5.20 o
 -16   1   6       48.85       49.68        3.76 o
 -15   1   6        8.55        9.26        1.40 o
 -14   1   6       14.35       14.64        1.28 o
 -13   1   6        8.75        6.81        1.10 o
 -12   1   6      128.65      121.12        4.10 o
 -11   1   6      190.55      183.50        5.50 o
 -10   1   6      383.60      382.57        9.90 o
  -9   1   6      612.15      597.38       13.83 o
  -8   1   6      361.35      362.24        7.46 o
  -7   1   6      229.60      236.17        4.99 o
  -6   1   6      218.35      209.78        4.77 o
  -5   1   6      361.70      360.48        9.01 o
  -4   1   6      513.80      462.13       11.77 o
  -3   1   6      883.15      874.95       20.50 o
  -2   1   6      711.10      737.15       14.27 o
  -1   1   6      368.65      399.57       10.64 o
   0   1   6       10.30       18.23        0.96 o
   1   1   6     1305.10     1300.25       27.83 o
   2   1   6     1272.30     1229.03       25.18 o
   3   1   6      229.25      212.22        4.51 o
   4   1   6      200.75      208.90        4.15 o
   5   1   6       16.05       13.74        1.24 o
   6   1   6       28.15       35.33        1.38 o
   7   1   6      340.65      342.18        8.57 o
   8   1   6      101.50      100.21        2.76 o
   9   1   6      594.60      558.65       11.64 o
  10   1   6      170.15      162.61        3.93 o
  11   1   6       56.50       52.89        2.16 o
  12   1   6        1.65        0.98        1.78 o
  13   1   6       14.95       15.70        1.34 o
  14   1   6       66.90       63.44        5.13 o
  15   1   6       35.10       32.29        4.25 o
 -16   2   6        3.50        0.27        1.45 o
 -15   2   6        5.40        4.76        1.24 o
 -14   2   6        2.40        3.19        1.06 o
 -13   2   6       14.30       15.44        1.45 o
 -12   2   6        5.50        6.79        1.42 o
 -11   2   6      112.95      106.43        4.84 o
 -10   2   6       22.50       26.19        1.72 o
  -9   2   6      872.55      831.39       20.51 o
  -8   2   6        9.70       10.18        1.13 o
  -7   2   6       58.10       65.85        2.39 o
  -6   2   6       20.00       21.79        2.11 o
  -5   2   6       18.10       14.30        1.61 o
  -4   2   6       27.65       20.62        2.10 o
  -3   2   6     1090.35     1019.19       33.42 o
  -2   2   6       65.30       62.75        2.16 o
  -1   2   6      830.05      761.98       16.82 o
   0   2   6      236.85      244.92        5.41 o
   1   2   6      789.75      773.96       15.20 o
   2   2   6      487.20      472.34        9.90 o
   3   2   6      148.55      146.67        3.50 o
   4   2   6      163.15      142.81        3.58 o
   5   2   6      270.95      273.51        5.35 o
   6   2   6      118.00      102.41        2.91 o
   7   2   6      284.90      295.96        5.62 o
   8   2   6      102.50       97.85        2.67 o
   9   2   6       38.55       37.78        1.28 o
  10   2   6       42.15       38.67        1.42 o
  11   2   6       24.35       27.69        1.05 o
  12   2   6       20.10       20.23        2.32 o
  13   2   6       12.15       18.92        2.09 o
  14   2   6       50.85       43.18        4.02 o
  15   2   6       28.55       30.23        4.33 o
 -16   3   6       -0.80        3.07        6.08 o
 -15   3   6        5.85        7.36        1.56 o
 -14   3   6       20.30       17.98        1.56 o
 -13   3   6       17.95       15.89        1.20 o
 -12   3   6        8.30        9.98        1.27 o
 -11   3   6       14.10       13.07        1.68 o
 -10   3   6      203.00      206.08        6.34 o
  -9   3   6       13.30       15.76        1.74 o
  -8   3   6       23.95       21.60        1.51 o
  -7   3   6       32.20       31.49        2.30 o
  -6   3   6      191.40      188.75        5.21 o
  -5   3   6       24.30       24.25        1.35 o
  -4   3   6      131.95      137.10        3.83 o
  -3   3   6      798.50      750.88       20.43 o
  -2   3   6      900.45      858.57       20.61 o
  -1   3   6      232.95      231.61        5.24 o
   0   3   6      876.65      862.60       19.83 o
   1   3   6      253.95      221.27        5.72 o
   2   3   6      395.45      387.71        7.78 o
   3   3   6       47.55       54.22        1.54 o
   4   3   6      137.70      135.48        3.51 o
   5   3   6       97.60       99.51        2.76 o
   6   3   6      792.30      764.87       15.36 o
   7   3   6       82.85       77.55        2.36 o
   8   3   6      695.60      636.97       16.81 o
   9   3   6        3.90        3.07        1.26 o
  10   3   6       80.20       76.51        3.16 o
  11   3   6       11.75       11.71        1.77 o
  12   3   6      133.35      128.39        6.23 o
  13   3   6       11.60        8.66        2.06 o
  14   3   6       11.75       14.20        2.35 o
  15   3   6       17.70       14.73        3.99 o
 -15   4   6        8.75        5.01        2.80 o
 -14   4   6        0.20        1.04        0.97 o
 -13   4   6        4.65        2.99        1.17 o
 -12   4   6       61.50       60.90        2.47 o
 -11   4   6       14.55       16.96        1.21 o
 -10   4   6      878.80      831.12       29.94 o
  -9   4   6       44.50       44.37        2.58 o
  -8   4   6        2.40        1.63        1.84 o
  -7   4   6       23.65       32.23        1.32 o
  -6   4   6       20.60       20.74        1.29 o
  -5   4   6       16.10       18.77        1.73 o
  -4   4   6      696.05      684.55       18.70 o
  -3   4   6      210.25      212.39        5.40 o
  -2   4   6      740.55      682.57       14.78 o
  -1   4   6        0.25        2.70        0.89 o
   0   4   6      380.50      406.86        7.89 o
   1   4   6       13.50       13.57        1.17 o
   2   4   6       59.90       62.76        1.64 o
   3   4   6       69.75       82.29        1.77 o
   4   4   6      361.95      333.22        7.31 o
   5   4   6       73.60       67.30        2.23 o
   6   4   6      389.15      372.27        9.41 o
   7   4   6      292.25      275.98        7.18 o
   8   4   6       54.95       49.10        3.16 o
   9   4   6      124.60      130.19        4.07 o
  10   4   6        1.95        0.38        1.19 o
  11   4   6       53.85       52.82        2.61 o
  12   4   6       25.10       31.85        2.38 o
  13   4   6       15.85       16.72        2.16 o
  14   4   6        4.85        5.51        2.00 o
 -15   5   6       35.70       27.69        6.20 o
 -14   5   6       14.30       13.82        2.30 o
 -13   5   6       48.90       43.11        2.20 o
 -12   5   6       35.55       34.25        1.88 o
 -11   5   6       39.70       39.56        1.57 o
 -10   5   6       98.85      100.85        3.08 o
  -9   5   6       23.45       19.97        1.35 o
  -8   5   6       16.80       24.38        1.18 o
  -7   5   6      140.85      142.17        3.75 o
  -6   5   6      133.30      135.80        4.65 o
  -5   5   6       99.05       91.48        3.65 o
  -4   5   6       18.40       15.59        1.42 o
  -3   5   6      128.70      124.55        4.19 o
  -2   5   6       21.25       19.27        1.06 o
  -1   5   6      419.00      416.83        8.81 o
   0   5   6       68.40       72.59        2.05 o
   1   5   6      209.35      200.63        4.90 o
   2   5   6       61.50       60.55        1.98 o
   3   5   6      203.00      188.43        4.55 o
   4   5   6        5.90        6.55        0.79 o
   5   5   6      216.80      210.14        4.72 o
   6   5   6       31.60       31.10        1.45 o
   7   5   6       21.85       20.80        1.14 o
   8   5   6       17.20       15.96        2.00 o
   9   5   6       62.50       59.93        2.90 o
  10   5   6        5.00        4.08        1.60 o
  11   5   6       28.50       29.18        2.40 o
  12   5   6        7.70        6.54        2.60 o
  13   5   6       13.40        9.70        2.80 o
  14   5   6        2.00        0.78        2.40 o
 -14   6   6        3.70        0.39        2.97 o
 -13   6   6       14.10       11.26        2.80 o
 -12   6   6        5.05        3.24        1.59 o
 -11   6   6       18.30       27.49        2.38 o
 -10   6   6       15.05       10.84        2.41 o
  -9   6   6       16.80       14.14        2.44 o
  -8   6   6       41.25       39.60        2.82 o
  -7   6   6      266.45      247.73       11.74 o
  -6   6   6       17.55       21.49        1.96 o
  -5   6   6       21.45       26.55        2.21 o
  -4   6   6        4.45        6.74        1.68 o
  -3   6   6       27.70       30.18        1.31 o
  -2   6   6       34.50       40.79        1.45 o
  -1   6   6      256.65      258.72        5.70 o
   0   6   6       41.60       47.89        1.45 o
   1   6   6      378.80      350.89        8.38 o
   2   6   6       82.65       78.90        2.37 o
   3   6   6      364.25      355.62        7.23 o
   4   6   6        5.65        5.16        0.92 o
   5   6   6      103.10      111.60        2.73 o
   6   6   6        1.75        2.86        0.76 o
   7   6   6       20.10       18.33        1.60 o
   8   6   6       87.80       89.90        3.60 o
   9   6   6      150.80      144.31        5.30 o
  10   6   6       56.30       54.36        2.90 o
  11   6   6       16.50       16.63        3.10 o
  12   6   6        8.10       12.03        3.00 o
  13   6   6        5.60        1.80        5.60 o
 -14   7   6       14.40       13.20        4.00 o
 -13   7   6        4.65        4.65        2.84 o
 -12   7   6        8.30       17.02        3.40 o
 -11   7   6       16.00       18.56        2.04 o
 -10   7   6        5.60        1.30        1.86 o
  -9   7   6       -2.65        0.02        2.80 o
  -8   7   6       21.90       15.25        2.78 o
  -7   7   6       23.70       21.96        2.44 o
  -6   7   6       50.05       50.02        3.56 o
  -5   7   6       22.15       11.78        2.31 o
  -4   7   6       83.00       82.04        3.44 o
  -3   7   6       14.80       14.15        1.13 o
  -2   7   6      165.35      162.05        4.67 o
  -1   7   6       71.05       64.17        2.33 o
   0   7   6       47.00       45.74        1.66 o
   1   7   6       13.55       10.82        1.20 o
   2   7   6       26.65       27.71        1.28 o
   3   7   6        3.60        4.23        0.96 o
   4   7   6      103.00       92.95        3.28 o
   5   7   6       24.55       32.29        1.39 o
   6   7   6        5.60        8.08        0.90 o
   7   7   6       35.90       29.15        1.90 o
   8   7   6       60.30       63.52        2.90 o
   9   7   6        8.40        7.61        1.30 o
  10   7   6       18.30       24.18        2.10 o
  11   7   6        0.90        2.49        9.87 o
  12   7   6        3.00        5.81        4.10 o
  13   7   6        0.70        7.45       10.04 o
 -13   8   6        3.20        0.90        4.70 o
 -12   8   6       29.10       40.44        4.90 o
 -11   8   6       -3.30        1.92        2.39 o
 -10   8   6       27.45       29.27        2.72 o
  -9   8   6        6.50        6.47        2.08 o
  -8   8   6       31.80       33.23        3.29 o
  -7   8   6        3.20        5.92        2.52 o
  -6   8   6        9.60       10.54        2.79 o
  -5   8   6       41.30       40.79        3.34 o
  -4   8   6        6.60        5.54        2.24 o
  -3   8   6       11.55       12.77        1.50 o
  -2   8   6       67.80       76.19        2.93 o
  -1   8   6        6.50        7.83        1.96 o
   0   8   6      282.00      274.05        8.54 o
   1   8   6      149.75      139.74        5.11 o
   2   8   6      139.40      132.60        5.04 o
   3   8   6        9.85       12.44        1.58 o
   4   8   6       59.90       60.85        2.21 o
   5   8   6       74.00       72.31        2.90 o
   6   8   6      181.50      164.39        5.80 o
   7   8   6       54.80       58.79        2.20 o
   8   8   6        4.90        6.48        1.30 o
   9   8   6       23.50       24.16        2.00 o
  10   8   6       23.50       20.87        5.10 o
  11   8   6       33.40       15.46        6.70 o
  12   8   6       25.90       22.58        5.80 o
 -12   9   6       13.40        4.02        4.20 o
 -11   9   6       10.60        5.02        3.60 o
 -10   9   6       22.80       19.93        3.03 o
  -9   9   6        5.50        3.66        2.30 o
  -8   9   6       12.00       14.10        3.90 o
  -7   9   6       51.35       55.58        4.42 o
  -6   9   6       14.45       21.08        2.80 o
  -5   9   6       77.55       65.39        4.45 o
  -4   9   6       15.85       20.11        2.64 o
  -3   9   6      150.00      145.80        5.88 o
  -2   9   6       36.25       34.51        2.71 o
  -1   9   6       -0.50        0.20        1.47 o
   0   9   6       45.55       42.79        2.58 o
   1   9   6      137.80      147.40        5.37 o
   2   9   6       69.50       69.27        3.00 o
   3   9   6      220.80      209.36        7.90 o
   4   9   6       17.20       13.05        1.50 o
   5   9   6        5.00        4.21        1.20 o
   6   9   6       13.90       12.24        1.20 o
   7   9   6       41.20       46.94        2.00 o
   8   9   6        2.80        4.26        3.80 o
   9   9   6       30.90       37.82        5.90 o
  10   9   6        5.80        2.30        6.00 o
  11   9   6       17.70       13.03        5.10 o
 -11  10   6        7.80        8.69        4.70 o
 -10  10   6        1.90        5.57        3.00 o
  -9  10   6        2.90        2.37        1.90 o
  -8  10   6        4.10        3.29        2.80 o
  -7  10   6        4.65        1.31        2.27 o
  -6  10   6        9.65        5.39        2.23 o
  -5  10   6       38.30       46.99        3.12 o
  -4  10   6        7.65       12.77        2.91 o
  -3  10   6       58.55       50.16        3.31 o
  -2  10   6        2.10        4.12        1.46 o
  -1  10   6       48.55       49.70        2.57 o
   0  10   6       39.80       42.61        2.70 o
   1  10   6       19.10       17.66        2.20 o
   2  10   6       67.30       58.83        3.00 o
   3  10   6       81.70       74.41        4.10 o
   4  10   6        6.80        8.58        1.30 o
   5  10   6       31.60       30.24        2.00 o
   6  10   6       15.50       11.83        2.10 o
   7  10   6       70.60       53.75        6.80 o
   8  10   6       42.90       38.33        7.30 o
   9  10   6       24.80       20.43        5.70 o
  -9  11   6        7.00        4.98        5.60 o
  -8  11   6        2.30        6.76        3.70 o
  -7  11   6       12.50       10.29        3.40 o
  -6  11   6       10.20        7.12        4.00 o
  -5  11   6       -0.80        2.51        3.94 o
  -4  11   6        9.70       10.13        3.40 o
  -3  11   6        2.10        4.07        1.40 o
  -2  11   6       21.40       18.48        2.10 o
  -1  11   6        4.50        6.93        1.30 o
   0  11   6        1.00        1.42        3.40 o
   1  11   6        3.60        2.69        1.50 o
   2  11   6        5.10        6.78        2.00 o
   3  11   6        0.20        0.80        2.06 o
   4  11   6       25.40       21.50        3.30 o
   5  11   6        6.70        6.65        3.30 o
   6  11   6       22.80       17.10        5.60 o
   7  11   6        0.90        1.16        6.83 o
   8  11   6        5.60        9.99        3.80 o
  -7  12   6        3.60        0.08        5.40 o
  -6  12   6        7.00        6.38        4.30 o
  -5  12   6       16.90        5.35        4.70 o
  -4  12   6        5.70        6.47        3.00 o
  -3  12   6        4.00        4.02        3.00 o
  -2  12   6       43.70       33.34        3.70 o
  -1  12   6       11.80        9.90        2.40 o
   0  12   6        3.00        6.69        2.20 o
   1  12   6       18.20       12.63        2.50 o
   2  12   6        5.70        5.86        1.90 o
   3  12   6        3.20        5.90        2.20 o
   4  12   6        2.10        8.64        3.00 o
   5  12   6        3.00        3.49        4.80 o
   6  12   6       -4.10        3.58        2.80 o
  -3  13   6       -4.30        0.13        3.90 o
  -2  13   6        1.00        1.02        7.80 o
  -1  13   6       11.30       10.65        3.60 o
   0  13   6        4.70        2.62        3.30 o
   1  13   6        4.20        5.10        3.50 o
 -16   0   7       44.10       31.28        4.70 o
 -15   0   7       52.50       51.59        3.70 o
 -14   0   7        3.00        4.36        1.50 o
 -13   0   7       31.50       42.31        2.30 o
 -12   0   7       -1.40        0.15        1.80 o
 -11   0   7      193.50      189.91        9.10 o
 -10   0   7       18.90       16.33        2.00 o
  -9   0   7       33.00       29.11        2.30 o
  -8   0   7        9.70        9.35        1.60 o
  -7   0   7      520.90      503.26       14.20 o
  -6   0   7       29.60       38.51        2.00 o
  -5   0   7      232.00      227.58        6.80 o
  -4   0   7        3.30        3.69        1.70 o
  -3   0   7       12.20        6.00        2.10 o
  -2   0   7       67.40       62.02        4.30 o
  -1   0   7      630.70      558.75       17.50 o
   0   0   7       89.70       76.79        3.50 o
   1   0   7      433.40      452.75       10.20 o
   2   0   7      529.90      518.66       15.10 o
   3   0   7       10.50        7.81        1.70 o
   4   0   7       15.20       16.73        1.60 o
   5   0   7       -2.90        0.11        1.70 o
   6   0   7        9.50       14.52        1.50 o
   7   0   7      171.90      197.12        6.20 o
   8   0   7       11.10       10.14        1.80 o
   9   0   7        2.90        0.06        2.30 o
  10   0   7       14.30       12.12        1.70 o
  11   0   7       20.10       23.56        1.70 o
  12   0   7        0.10        0.94        0.82 o
  13   0   7        3.00        2.56        1.40 o
  14   0   7        7.30        3.80        5.00 o
  15   0   7       22.70       23.90        5.00 o
 -16   1   7      100.60       78.34        5.71 o
 -15   1   7        1.10        2.62        0.85 o
 -14   1   7        4.85        0.66        1.42 o
 -13   1   7        8.80       10.15        1.66 o
 -12   1   7       15.15       16.40        1.31 o
 -11   1   7       47.75       39.26        2.06 o
 -10   1   7      132.00      134.71        4.07 o
  -9   1   7      159.00      156.17        4.24 o
  -8   1   7      110.75      114.55        3.05 o
  -7   1   7       24.90       24.91        1.20 o
  -6   1   7       -0.80        2.44        1.39 o
  -5   1   7       -0.20        2.20        2.07 o
  -4   1   7       13.30       11.76        1.70 o
  -3   1   7      204.85      187.51        5.28 o
  -2   1   7      504.30      449.02        9.74 o
  -1   1   7       91.25       74.00        3.45 o
   0   1   7      215.25      192.59        4.63 o
   1   1   7      632.40      619.49       12.87 o
   2   1   7      869.85      859.10       18.15 o
   3   1   7      178.85      177.73        3.82 o
   4   1   7       99.40       95.45        2.35 o
   5   1   7       -0.05        3.04        1.32 o
   6   1   7       17.75       17.59        1.20 o
   7   1   7       55.50       51.69        2.09 o
   8   1   7      144.15      161.98        4.07 o
   9   1   7      294.25      274.16        8.45 o
  10   1   7       26.65       27.75        1.27 o
  11   1   7        6.80        8.09        0.96 o
  12   1   7        7.05        9.03        0.93 o
  13   1   7        6.45        9.37        0.94 o
  14   1   7        2.95        7.91        2.66 o
  15   1   7       29.90       28.36        4.20 o
 -16   2   7       23.10       19.21        2.30 o
 -15   2   7        8.60        6.80        1.33 o
 -14   2   7        5.90        5.98        1.13 o
 -13   2   7        9.40       10.29        1.43 o
 -12   2   7       12.60       10.79        1.71 o
 -11   2   7        4.85        6.66        1.53 o
 -10   2   7      321.80      300.73        9.66 o
  -9   2   7       11.70       12.38        1.83 o
  -8   2   7      126.15      122.37        3.98 o
  -7   2   7       -0.50        0.20        1.84 o
  -6   2   7       -1.80        0.09        1.61 o
  -5   2   7       26.10       26.17        1.89 o
  -4   2   7      356.45      342.15        8.94 o
  -3   2   7       97.95       89.18        2.51 o
  -2   2   7      734.35      715.45       20.38 o
  -1   2   7       33.55       30.01        2.35 o
   0   2   7     1245.05     1175.38       25.81 o
   1   2   7       38.75       32.29        1.31 o
   2   2   7      320.40      287.95        7.86 o
   3   2   7       17.45       13.96        1.33 o
   4   2   7      249.95      243.48        5.01 o
   5   2   7        7.25        9.52        1.17 o
   6   2   7       43.75       43.12        1.46 o
   7   2   7      123.95      126.13        3.16 o
   8   2   7       31.80       30.32        1.57 o
   9   2   7      266.60      264.22        6.42 o
  10   2   7      250.40      239.23        5.63 o
  11   2   7       38.00       35.98        1.48 o
  12   2   7       26.75       26.89        2.71 o
  13   2   7       -0.40        1.68        1.52 o
  14   2   7       11.85       12.10        3.11 o
  15   2   7       17.15        5.89        3.63 o
 -16   3   7        0.30        1.79        2.17 o
 -15   3   7       17.60       14.57        2.02 o
 -14   3   7       14.30       17.71        1.48 o
 -13   3   7       14.60       17.63        1.59 o
 -12   3   7       21.40       22.36        2.33 o
 -11   3   7       75.95       74.56        3.35 o
 -10   3   7      181.40      168.66        6.29 o
  -9   3   7      121.95      117.43        4.40 o
  -8   3   7       70.45       72.37        2.66 o
  -7   3   7      173.50      167.23        5.69 o
  -6   3   7      109.55      118.33        3.52 o
  -5   3   7        1.10        2.35        1.27 o
  -4   3   7      278.95      245.70        7.38 o
  -3   3   7      509.10      498.86       13.28 o
  -2   3   7      154.80      155.95        4.47 o
  -1   3   7      957.45      935.64       18.77 o
   0   3   7      240.40      252.01        5.80 o
   1   3   7      134.05      129.10        3.41 o
   2   3   7       99.00      100.58        2.38 o
   3   3   7       13.75       16.75        1.20 o
   4   3   7       66.95       62.33        1.91 o
   5   3   7       35.65       36.29        1.50 o
   6   3   7      113.60      124.63        3.00 o
   7   3   7      128.95      120.36        3.28 o
   8   3   7      160.50      151.27        4.24 o
   9   3   7       32.35       33.57        1.17 o
  10   3   7       98.65       99.74        3.09 o
  11   3   7       53.00       55.47        2.93 o
  12   3   7        2.25        3.44        1.15 o
  13   3   7       12.90       12.31        2.19 o
  14   3   7       21.30       12.27        3.80 o
 -15   4   7       10.95       11.60        2.72 o
 -14   4   7        3.50        2.75        1.27 o
 -13   4   7       31.65       30.38        1.91 o
 -12   4   7        2.35        4.37        1.03 o
 -11   4   7       76.30       79.80        3.79 o
 -10   4   7       14.50       10.35        2.08 o
  -9   4   7      550.00      499.24       17.47 o
  -8   4   7       11.00        6.87        1.10 o
  -7   4   7      342.10      324.43        7.60 o
  -6   4   7       20.95       22.99        1.24 o
  -5   4   7      147.95      145.59        4.62 o
  -4   4   7        4.65        5.57        1.14 o
  -3   4   7     1033.50     1002.80       25.49 o
  -2   4   7      170.70      181.48        3.96 o
  -1   4   7      954.75      918.17       18.10 o
   0   4   7       53.35       54.94        2.16 o
   1   4   7      124.90      129.41        2.94 o
   2   4   7       20.20       20.38        1.17 o
   3   4   7       31.30       28.74        1.31 o
   4   4   7       30.40       29.66        1.31 o
   5   4   7       69.85       74.06        2.30 o
   6   4   7       16.35       15.52        1.17 o
   7   4   7        4.95        4.93        0.94 o
   8   4   7       48.50       44.64        1.97 o
   9   4   7        9.15        6.97        1.98 o
  10   4   7       11.15        8.12        1.74 o
  11   4   7       16.10       14.48        1.63 o
  12   4   7       10.05        9.88        1.93 o
  13   4   7       12.90       14.97        2.28 o
  14   4   7       13.45       14.03        2.63 o
 -15   5   7       12.80       12.59        2.87 o
 -14   5   7       61.90       51.72        5.14 o
 -13   5   7        3.40        5.32        1.03 o
 -12   5   7        3.80        6.03        0.86 o
 -11   5   7        6.05        4.38        1.05 o
 -10   5   7       49.80       52.73        2.05 o
  -9   5   7       31.15       28.83        1.58 o
  -8   5   7      163.85      160.76        4.53 o
  -7   5   7        4.25        6.27        1.04 o
  -6   5   7       30.60       35.01        2.09 o
  -5   5   7       28.45       26.81        1.86 o
  -4   5   7       43.75       47.23        2.24 o
  -3   5   7       15.80       14.84        1.43 o
  -2   5   7        6.55        6.86        0.96 o
  -1   5   7       46.80       52.92        1.63 o
   0   5   7      158.30      150.55        4.15 o
   1   5   7       66.50       70.28        1.91 o
   2   5   7       21.45       19.02        1.24 o
   3   5   7       24.20       22.22        1.17 o
   4   5   7       58.55       63.28        1.81 o
   5   5   7        1.65        2.74        1.37 o
   6   5   7       22.30       25.06        1.29 o
   7   5   7       28.90       33.09        1.50 o
   8   5   7       36.20       25.40        2.63 o
   9   5   7        2.20        4.36        1.60 o
  10   5   7        7.90       11.30        1.60 o
  11   5   7       12.80       15.06        1.70 o
  12   5   7       17.40       20.66        2.90 o
  13   5   7        1.60        0.54        2.50 o
 -14   6   7        1.65        6.73        2.55 o
 -13   6   7       -8.60        0.02        4.40 o
 -12   6   7        7.65        4.69        2.45 o
 -11   6   7        4.95        5.17        1.64 o
 -10   6   7       12.55       15.42        1.12 o
  -9   6   7        1.95        2.63        1.47 o
  -8   6   7       26.25       32.11        1.46 o
  -7   6   7       35.70       43.83        1.73 o
  -6   6   7      149.05      150.25        5.99 o
  -5   6   7        5.25        4.19        1.36 o
  -4   6   7        9.65        9.66        1.39 o
  -3   6   7        7.10        8.06        1.03 o
  -2   6   7       35.50       35.03        1.52 o
  -1   6   7       14.50       13.73        1.31 o
   0   6   7      303.00      291.97        6.47 o
   1   6   7       55.90       59.75        1.94 o
   2   6   7      123.65      120.11        3.15 o
   3   6   7        5.70        4.46        1.04 o
   4   6   7       86.20       96.75        2.43 o
   5   6   7       85.90       80.86        2.47 o
   6   6   7       76.55       76.79        2.72 o
   7   6   7        9.05        8.77        0.92 o
   8   6   7       23.40       27.00        2.00 o
   9   6   7       32.60       29.89        2.10 o
  10   6   7       14.10       11.27        1.80 o
  11   6   7       21.40       19.38        2.10 o
  12   6   7       22.70       24.47        5.10 o
  13   6   7       18.90       15.97        5.90 o
 -14   7   7       -1.85        0.36        2.41 o
 -13   7   7       10.80       10.29        4.30 o
 -12   7   7        4.35        3.04        1.92 o
 -11   7   7       -0.60        2.37        1.75 o
 -10   7   7        6.10        1.90        1.68 o
  -9   7   7       20.20       22.75        2.39 o
  -8   7   7        5.90        4.84        1.86 o
  -7   7   7        2.05        2.52        1.78 o
  -6   7   7       14.35       14.02        1.82 o
  -5   7   7      153.55      150.14        6.67 o
  -4   7   7       -0.15        0.58        1.61 o
  -3   7   7      129.00      120.49        3.58 o
  -2   7   7       61.10       57.64        2.20 o
  -1   7   7       94.05      101.08        2.58 o
   0   7   7       19.10       18.19        1.39 o
   1   7   7       29.15       26.42        1.75 o
   2   7   7       18.05       21.53        1.78 o
   3   7   7       22.35       23.72        1.25 o
   4   7   7       72.30       63.14        2.20 o
   5   7   7       89.95       96.30        2.78 o
   6   7   7        3.45        3.55        0.93 o
   7   7   7       45.60       49.10        2.60 o
   8   7   7       22.60       27.68        2.00 o
   9   7   7       10.50        9.29        1.60 o
  10   7   7        2.70        3.38        1.40 o
  11   7   7        8.40        6.07        3.60 o
  12   7   7        4.50        1.27        5.80 o
 -13   8   7       48.40       41.10        5.81 o
 -12   8   7        7.70        6.00        3.90 o
 -11   8   7       13.70       10.54        2.97 o
 -10   8   7        0.90        2.65        3.94 o
  -9   8   7       35.05       33.23        3.22 o
  -8   8   7        8.45        6.62        2.84 o
  -7   8   7       37.35       38.96        3.30 o
  -6   8   7        7.50        9.10        2.02 o
  -5   8   7       26.20       30.99        2.88 o
  -4   8   7       12.35       14.90        2.58 o
  -3   8   7        9.75       10.52        1.31 o
  -2   8   7        2.60        3.50        0.96 o
  -1   8   7       46.40       42.31        2.19 o
   0   8   7       21.90       21.54        1.56 o
   1   8   7      325.35      287.23        9.51 o
   2   8   7       32.00       31.48        1.87 o
   3   8   7        7.90       11.98        1.30 o
   4   8   7       25.55       22.63        1.66 o
   5   8   7       63.15       64.46        2.84 o
   6   8   7        1.90        4.55        1.10 o
   7   8   7        2.60        5.73        1.40 o
   8   8   7       17.70       19.03        1.70 o
   9   8   7       21.30       17.80        4.20 o
  10   8   7       -3.20        0.41        3.70 o
  11   8   7       15.40       11.44        5.70 o
 -12   9   7        8.00       11.09        4.20 o
 -11   9   7        8.00       13.60        4.20 o
 -10   9   7       49.35       38.24        4.52 o
  -9   9   7       17.70       11.25        3.20 o
  -8   9   7       -3.70        2.30        3.50 o
  -7   9   7        5.45        5.51        2.27 o
  -6   9   7       15.85       13.96        2.66 o
  -5   9   7        9.00       11.32        2.73 o
  -4   9   7       32.20       36.64        3.09 o
  -3   9   7       17.65       16.08        1.87 o
  -2   9   7      164.90      161.31        6.76 o
  -1   9   7       33.35       27.93        2.61 o
   0   9   7       55.65       50.63        2.85 o
   1   9   7        3.45        6.74        1.82 o
   2   9   7       62.30       73.11        3.17 o
   3   9   7        0.90        2.75        2.68 o
   4   9   7        5.10        4.09        1.40 o
   5   9   7       14.70       12.91        1.40 o
   6   9   7        5.40        1.88        1.30 o
   7   9   7       14.60       18.31        1.40 o
   8   9   7       35.80       36.32        4.60 o
   9   9   7       30.40       27.36        4.50 o
  10   9   7       33.70       32.92        5.80 o
  -9  10   7       18.25       13.77        3.16 o
  -8  10   7       14.90       15.52        5.20 o
  -7  10   7        9.00        7.41        3.50 o
  -6  10   7       18.10       30.56        4.80 o
  -5  10   7        5.90        3.42        2.83 o
  -4  10   7       27.95       27.35        3.40 o
  -3  10   7        0.65        4.11        3.82 o
  -2  10   7       27.05       26.19        2.84 o
  -1  10   7       48.80       46.92        2.96 o
   0  10   7       43.50       38.64        2.68 o
   1  10   7       13.65       10.04        1.82 o
   2  10   7       21.00       20.28        2.40 o
   3  10   7        4.80        6.33        1.30 o
   4  10   7       19.80       25.39        1.80 o
   5  10   7       12.80       18.30        1.70 o
   6  10   7       19.90       19.37        4.30 o
   7  10   7       37.50       29.55        6.70 o
   8  10   7       12.20       18.33        4.70 o
   9  10   7       13.60       15.55        5.00 o
  -7  11   7        7.80        3.01        4.10 o
  -6  11   7        4.10        1.39        3.50 o
  -5  11   7       33.80       31.48        4.70 o
  -4  11   7        2.30        0.80        4.00 o
  -3  11   7        1.00        1.06        3.60 o
  -2  11   7        0.10        0.08        1.33 o
  -1  11   7       38.60       33.90        2.70 o
   0  11   7        7.00        5.96        1.70 o
   1  11   7       16.20       11.65        2.50 o
   2  11   7        3.70        2.92        1.90 o
   3  11   7       17.70       19.97        1.90 o
   4  11   7        1.80        6.09        2.60 o
   5  11   7        9.30        7.85        4.70 o
   6  11   7        4.10        0.97        3.50 o
   7  11   7       22.60       16.24        5.60 o
  -5  12   7       18.80       20.67        4.30 o
  -4  12   7        6.30        4.90        4.30 o
  -2  12   7        1.60        3.31        2.30 o
  -1  12   7       -2.00        0.83        2.00 o
   0  12   7       21.80       19.44        3.10 o
   1  12   7       10.20       16.59        2.60 o
   2  12   7        3.40        0.18        2.20 o
   3  12   7        3.70        1.23        2.80 o
   4  12   7        2.90        1.65        3.40 o
   5  12   7       -1.10        8.11        4.90 o
 -16   0   8       15.10       17.71        2.70 o
 -15   0   8        9.90       11.69        1.60 o
 -14   0   8       33.20       22.82        2.80 o
 -13   0   8        3.50        0.11        1.70 o
 -12   0   8       19.20       21.17        2.00 o
 -11   0   8       25.80       23.02        2.60 o
 -10   0   8      982.00      886.26       45.00 o
  -9   0   8        8.90        7.76        2.10 o
  -8   0   8        3.00        0.78        1.40 o
  -7   0   8        1.20        0.11        1.30 o
  -6   0   8       -3.10        0.68        1.50 o
  -5   0   8        0.40        9.60        2.66 o
  -4   0   8      183.10      172.81        5.60 o
  -3   0   8       13.90       11.69        2.90 o
  -2   0   8       64.50       63.58        4.80 o
  -1   0   8       12.70       10.47        1.70 o
   0   0   8       51.50       47.63        2.60 o
   1   0   8       19.70       15.49        1.80 o
   2   0   8        8.60       12.44        2.30 o
   3   0   8      380.40      343.48       11.60 o
   4   0   8       55.80       47.48        2.50 o
   5   0   8       22.00       20.59        2.20 o
   6   0   8       69.30       75.82        3.40 o
   7   0   8       15.00       16.89        2.20 o
   8   0   8       34.60       34.98        2.90 o
   9   0   8       52.00       52.73        3.40 o
  10   0   8        4.70        5.04        1.30 o
  11   0   8       40.90       43.33        2.40 o
  12   0   8       20.80       17.87        2.10 o
  13   0   8        7.00        5.44        1.80 o
  14   0   8       32.90       27.87        5.40 o
 -16   1   8        3.90        6.67        3.58 o
 -15   1   8       25.50       23.13        1.84 o
 -14   1   8        6.80        8.74        1.49 o
 -13   1   8        8.35        9.42        2.00 o
 -12   1   8        6.30        4.36        1.73 o
 -11   1   8       25.75       30.20        2.24 o
 -10   1   8       10.05       14.08        1.39 o
  -9   1   8       88.00       84.76        3.22 o
  -8   1   8       43.30       44.93        2.16 o
  -7   1   8      138.45      139.04        3.73 o
  -6   1   8       72.50       66.82        2.91 o
  -5   1   8       48.40       46.31        2.36 o
  -4   1   8      234.20      211.70        6.60 o
  -3   1   8       14.50       13.44        1.72 o
  -2   1   8       24.90       24.29        1.59 o
  -1   1   8       39.00       38.53        1.53 o
   0   1   8      357.50      344.50       10.69 o
   1   1   8       26.15       30.96        1.42 o
   2   1   8       18.95       21.04        1.32 o
   3   1   8      750.30      654.64       13.92 o
   4   1   8       69.05       69.60        2.08 o
   5   1   8       74.50       67.88        2.06 o
   6   1   8        5.60        9.08        0.92 o
   7   1   8        1.95        3.32        1.45 o
   8   1   8       30.20       29.36        1.59 o
   9   1   8       25.95       23.73        1.53 o
  10   1   8       20.70       23.81        1.14 o
  11   1   8       89.60       90.12        2.49 o
  12   1   8       35.05       36.25        1.72 o
  13   1   8        4.85        5.18        1.83 o
  14   1   8        8.65        5.83        3.66 o
 -16   2   8        2.85        7.67        4.70 o
 -15   2   8       42.50       39.86        3.04 o
 -14   2   8        1.30        0.71        1.44 o
 -13   2   8        5.20        8.19        2.08 o
 -12   2   8        3.10        4.56        1.86 o
 -11   2   8        6.30        3.98        1.95 o
 -10   2   8       18.90       17.16        1.97 o
  -9   2   8      299.20      285.68        8.18 o
  -8   2   8        4.10        3.75        1.56 o
  -7   2   8      132.05      130.77        3.94 o
  -6   2   8       22.45       27.94        1.79 o
  -5   2   8      382.50      363.61        9.65 o
  -4   2   8       63.60       62.05        2.23 o
  -3   2   8      346.95      291.80        7.07 o
  -2   2   8      116.40      117.22        3.47 o
  -1   2   8      160.30      159.19        4.62 o
   0   2   8       12.05       10.51        1.10 o
   1   2   8      355.25      343.66        7.35 o
   2   2   8       25.95       30.08        1.32 o
   3   2   8     1145.30     1050.78       24.51 o
   4   2   8       25.70       28.80        1.31 o
   5   2   8       53.85       45.55        1.81 o
   6   2   8        0.60        1.16        1.29 o
   7   2   8      113.25      104.16        3.07 o
   8   2   8      267.55      268.34        6.04 o
   9   2   8      515.85      494.73       12.99 o
  10   2   8      183.10      174.15        4.59 o
  11   2   8        7.30        7.47        0.89 o
  12   2   8        7.75        9.46        1.11 o
  13   2   8       37.40       38.92        3.51 o
  14   2   8        4.40        0.51        3.58 o
 -15   3   8        2.40        2.14        2.32 o
 -14   3   8       40.10       39.95        2.51 o
 -13   3   8       20.10       18.57        2.22 o
 -12   3   8       22.70       26.25        2.11 o
 -11   3   8       32.60       34.32        2.57 o
 -10   3   8       31.40       33.34        2.39 o
  -9   3   8      142.90      146.82        4.89 o
  -8   3   8       42.30       43.04        2.44 o
  -7   3   8       22.40       21.89        1.68 o
  -6   3   8       12.75       11.73        1.10 o
  -5   3   8       47.25       44.31        1.74 o
  -4   3   8       33.40       31.05        1.59 o
  -3   3   8       -0.50        0.36        2.20 o
  -2   3   8      173.85      149.08        4.91 o
  -1   3   8      153.15      149.66        3.68 o
   0   3   8      387.55      383.22        8.20 o
   1   3   8      135.45      125.03        3.10 o
   2   3   8      465.15      429.49        8.87 o
   3   3   8       62.40       62.89        2.09 o
   4   3   8      243.40      223.12        5.60 o
   5   3   8       20.85       25.91        1.27 o
   6   3   8       10.80        9.21        1.11 o
   7   3   8       67.85       63.50        2.17 o
   8   3   8      199.75      200.36        5.10 o
   9   3   8       35.65       35.91        1.65 o
  10   3   8       52.95       50.56        1.85 o
  11   3   8        5.45        5.32        1.53 o
  12   3   8       22.05       26.55        2.19 o
  13   3   8        8.85       10.26        2.12 o
  14   3   8       28.45       27.50        3.82 o
 -15   4   8        1.45        3.47        2.79 o
 -14   4   8       12.70       13.78        1.45 o
 -13   4   8        7.30        7.13        1.13 o
 -12   4   8        8.80        5.68        2.02 o
 -11   4   8       -0.10        0.93        1.88 o
 -10   4   8       31.85       44.81        2.41 o
  -9   4   8       18.30       22.34        2.35 o
  -8   4   8      261.85      249.65        7.09 o
  -7   4   8        7.50        7.66        1.13 o
  -6   4   8       76.10       78.73        2.58 o
  -5   4   8        0.85        2.92        1.24 o
  -4   4   8       43.70       44.92        2.44 o
  -3   4   8       24.00       28.65        1.99 o
  -2   4   8      166.30      156.56        5.28 o
  -1   4   8      200.85      199.80        4.35 o
   0   4   8     1107.10      989.06       23.14 o
   1   4   8      135.00      134.34        3.26 o
   2   4   8      148.30      140.69        3.23 o
   3   4   8       21.35       22.31        1.28 o
   4   4   8       83.20       81.29        2.55 o
   5   4   8        2.20        2.84        0.82 o
   6   4   8       60.95       66.65        2.06 o
   7   4   8       14.35       16.65        1.06 o
   8   4   8        8.05        8.83        1.14 o
   9   4   8       89.60       91.18        3.19 o
  10   4   8        6.95        7.25        1.82 o
  11   4   8        1.60        0.33        1.90 o
  12   4   8        9.70        9.66        1.68 o
  13   4   8       10.50       15.36        2.34 o
  14   4   8       15.20       17.68        3.26 o
 -15   5   8       13.60       11.11        3.47 o
 -14   5   8       26.30       21.64        4.90 o
 -13   5   8       21.95       22.83        1.99 o
 -12   5   8       27.10       27.68        1.47 o
 -11   5   8       11.45       10.02        1.40 o
 -10   5   8       15.40       14.14        1.26 o
  -9   5   8        7.65       10.47        1.40 o
  -8   5   8       19.75       21.04        1.38 o
  -7   5   8       97.95       94.52        2.94 o
  -6   5   8       28.75       25.82        1.43 o
  -5   5   8       17.25       17.20        1.79 o
  -4   5   8       -2.00        0.04        1.40 o
  -3   5   8       27.85       29.75        1.93 o
  -2   5   8      186.30      197.98        4.42 o
  -1   5   8      592.05      569.14       11.43 o
   0   5   8       64.55       67.92        2.20 o
   1   5   8       19.25       19.07        1.27 o
   2   5   8        1.45        0.96        0.88 o
   3   5   8       11.10       10.20        1.11 o
   4   5   8       76.30       72.05        2.12 o
   5   5   8        4.45        3.94        1.10 o
   6   5   8       10.90        7.06        1.06 o
   7   5   8       41.65       41.90        1.81 o
   8   5   8        2.05        0.55        1.08 o
   9   5   8        3.30        4.62        1.63 o
  10   5   8       -2.60        3.14        2.30 o
  11   5   8        2.00        1.96        1.80 o
  12   5   8       10.80        6.58        3.00 o
  13   5   8        7.50       13.28        3.40 o
 -14   6   8        7.20        4.70        4.90 o
 -13   6   8       12.00        3.17        3.60 o
 -12   6   8        2.30        3.24        0.98 o
 -11   6   8       18.60       23.80        1.36 o
 -10   6   8       12.80       13.51        1.33 o
  -9   6   8       46.65       47.07        2.19 o
  -8   6   8        5.25        4.48        1.26 o
  -7   6   8      124.60      135.33        3.96 o
  -6   6   8        3.65        2.62        1.39 o
  -5   6   8       77.10       76.22        3.36 o
  -4   6   8       21.60       21.39        1.76 o
  -3   6   8       64.45       67.38        2.80 o
  -2   6   8      107.60      102.68        2.94 o
  -1   6   8      173.20      158.80        4.01 o
   0   6   8      160.00      156.28        4.14 o
   1   6   8       51.60       46.25        1.94 o
   2   6   8       31.20       28.35        2.06 o
   3   6   8       32.25       36.11        1.47 o
   4   6   8       15.65       16.47        1.15 o
   5   6   8        4.70        5.91        1.03 o
   6   6   8      113.95      120.16        3.66 o
   7   6   8       92.90       88.54        3.19 o
   8   6   8        8.85       11.84        1.68 o
   9   6   8       10.20       11.46        1.50 o
  10   6   8       11.70       10.66        2.00 o
  11   6   8        2.20        3.27        3.10 o
  12   6   8       14.90       11.10        5.10 o
 -13   7   8       12.60       13.27        5.30 o
 -12   7   8       16.90       13.03        2.91 o
 -11   7   8       23.80       28.06        3.27 o
 -10   7   8      119.05      113.74        6.66 o
  -9   7   8       18.90       20.15        2.77 o
  -8   7   8        7.70       12.00        1.23 o
  -7   7   8        9.90       12.24        1.91 o
  -6   7   8      109.40      116.20        5.29 o
  -5   7   8       -1.20        1.13        1.71 o
  -4   7   8       86.90       96.62        4.01 o
  -3   7   8       49.80       49.66        2.06 o
  -2   7   8      144.05      141.57        3.97 o
  -1   7   8       47.40       53.78        1.88 o
   0   7   8      424.40      413.65        9.76 o
   1   7   8       34.05       33.14        1.77 o
   2   7   8       10.40       11.59        1.31 o
   3   7   8       46.40       55.27        1.81 o
   4   7   8      144.50      145.29        4.07 o
   5   7   8       11.40       11.04        1.17 o
   6   7   8       24.10       25.11        1.38 o
   7   7   8       10.45        9.88        1.10 o
   8   7   8        4.30        6.18        1.40 o
   9   7   8        3.00        3.72        1.60 o
  10   7   8       -2.00        2.03        5.40 o
  11   7   8       -1.50        5.28        4.40 o
  12   7   8        6.40        8.32        3.70 o
 -12   8   8       14.70       20.86        5.10 o
 -11   8   8       11.45       11.92        2.42 o
 -10   8   8       60.60       52.51        4.70 o
  -9   8   8        4.95        8.09        2.45 o
  -8   8   8       29.05       26.96        2.43 o
  -7   8   8        1.75        2.56        2.64 o
  -6   8   8       56.20       63.76        3.39 o
  -5   8   8        3.85        4.69        1.59 o
  -4   8   8        8.10        5.79        2.14 o
  -3   8   8       33.55       37.94        1.71 o
  -2   8   8       54.30       47.61        2.30 o
  -1   8   8       36.25       44.86        1.74 o
   0   8   8       84.50       73.72        3.25 o
   1   8   8       64.40       64.36        2.58 o
   2   8   8       29.00       34.56        1.80 o
   3   8   8        2.65        5.00        1.26 o
   4   8   8       86.10       81.27        2.84 o
   5   8   8       27.90       25.18        1.74 o
   6   8   8       22.80       17.59        1.80 o
   7   8   8        2.70        2.40        1.40 o
   8   8   8        3.90        3.32        1.70 o
   9   8   8        1.70        1.10        5.50 o
  10   8   8        8.40       14.58        6.30 o
  11   8   8       19.80       15.71        5.30 o
 -11   9   8       17.40       11.29        4.30 o
 -10   9   8        3.50        3.17        2.88 o
  -9   9   8       26.30       24.85        3.01 o
  -8   9   8       17.20       14.57        4.90 o
  -7   9   8        9.70        7.79        3.50 o
  -6   9   8       -0.30        2.99        2.89 o
  -5   9   8       78.65       92.01        5.03 o
  -4   9   8        2.20        1.11        1.94 o
  -3   9   8       42.55       44.70        2.97 o
  -2   9   8       -0.95        1.04        1.18 o
  -1   9   8        5.75        3.70        1.67 o
   0   9   8        5.65        7.75        1.56 o
   1   9   8       63.80       57.80        3.48 o
   2   9   8        4.90        8.27        1.71 o
   3   9   8       17.20       19.89        1.95 o
   4   9   8       28.20       31.32        1.90 o
   5   9   8       11.20       14.09        1.70 o
   6   9   8        5.20        6.09        1.30 o
   7   9   8       48.70       45.05        4.10 o
   8   9   8       -3.80        3.65        5.30 o
   9   9   8        2.90        1.71        5.60 o
  10   9   8      -10.70        2.88        6.20 o
 -10  10   8       13.50        6.93        6.20 o
  -9  10   8       15.15       12.56        3.16 o
  -8  10   8        1.40        0.64        4.70 o
  -7  10   8       13.90       12.36        4.60 o
  -6  10   8       13.00        7.72        5.10 o
  -5  10   8        6.30        4.17        4.80 o
  -4  10   8        6.10        9.19        3.12 o
  -3  10   8       -0.65        2.53        1.51 o
  -2  10   8        2.85        1.66        2.51 o
  -1  10   8       39.45       38.61        3.24 o
   0  10   8       23.45       24.76        2.06 o
   1  10   8       29.95       25.33        2.70 o
   2  10   8       18.15       25.63        2.38 o
   3  10   8        2.20        1.70        1.50 o
   4  10   8       21.30       18.92        2.10 o
   5  10   8        4.70        3.15        1.30 o
   6  10   8       19.50        7.12        5.50 o
   7  10   8       12.40       15.83        4.40 o
   8  10   8        4.20        2.34        4.10 o
  -8  11   8       38.90       36.01        5.50 o
  -7  11   8        7.80        0.08        4.10 o
  -6  11   8       10.60        7.70        5.30 o
  -5  11   8       -4.50        0.99        4.60 o
  -4  11   8        7.50        0.19        3.70 o
  -3  11   8        2.15        6.08        3.76 o
  -2  11   8        6.35        8.87        2.37 o
  -1  11   8        2.10        0.80        3.04 o
   0  11   8       29.40       29.67        2.76 o
   1  11   8        3.90        0.54        2.30 o
   2  11   8        3.80        2.71        2.30 o
   3  11   8        5.50        6.46        1.80 o
   4  11   8        6.70        7.57        2.30 o
   5  11   8        6.60        4.49        4.90 o
   6  11   8       11.30       21.02        4.70 o
   7  11   8        5.70        3.89        5.70 o
  -1  12   8       -3.30        0.67        3.20 o
   0  12   8       16.60       11.23        4.70 o
   1  12   8        8.60        2.02        2.50 o
   2  12   8        3.40        2.33        2.30 o
   3  12   8       47.70       26.64        7.30 o
   4  12   8        3.20        1.91        4.70 o
 -16   0   9        7.40        3.89        2.30 o
 -15   0   9        6.50        0.50        3.40 o
 -14   0   9        3.30        3.69        1.70 o
 -13   0   9       13.40       11.25        2.50 o
 -12   0   9        0.40        1.23        2.15 o
 -11   0   9       12.90       14.39        1.90 o
 -10   0   9        8.30        6.16        2.30 o
  -9   0   9       16.40       17.77        1.90 o
  -8   0   9        4.00        7.11        1.50 o
  -7   0   9      256.50      274.00        8.10 o
  -6   0   9       12.50        8.18        1.80 o
  -5   0   9      131.20      121.33        4.40 o
  -4   0   9       22.00       19.35        3.50 o
  -3   0   9     1257.30     1203.78       45.50 o
  -2   0   9      168.10      162.37        5.80 o
  -1   0   9     1186.30     1173.85       33.40 o
   0   0   9       28.00       32.57        2.20 o
   1   0   9      755.20      711.49       21.50 o
   2   0   9       57.10       56.21        2.50 o
   3   0   9        6.60       10.71        2.20 o
   4   0   9        1.20        1.92        2.00 o
   5   0   9       16.00       10.36        1.60 o
   6   0   9       40.90       42.72        2.70 o
   7   0   9       60.60       54.33        3.50 o
   8   0   9      404.80      370.06       15.40 o
   9   0   9        5.70        7.34        2.20 o
  10   0   9      754.00      670.81       28.40 o
  11   0   9      101.90      100.08        4.70 o
  12   0   9        6.00        7.44        1.60 o
  13   0   9       -2.10        0.07        3.70 o
  14   0   9        9.90        8.72        5.50 o
 -16   1   9       10.70       11.22        2.40 o
 -15   1   9       50.20       44.56        4.07 o
 -14   1   9        9.40       11.11        2.14 o
 -13   1   9       16.15       17.46        2.07 o
 -12   1   9       44.95       47.23        2.62 o
 -11   1   9      202.05      193.36        7.85 o
 -10   1   9      241.55      228.86        8.96 o
  -9   1   9      274.55      259.88        7.85 o
  -8   1   9      351.35      320.51        9.03 o
  -7   1   9      154.50      162.58        4.40 o
  -6   1   9       14.40       12.26        1.70 o
  -5   1   9      194.50      177.48        5.19 o
  -4   1   9      312.30      284.43        7.75 o
  -3   1   9      173.50      164.22        4.19 o
  -2   1   9      148.10      150.35        3.87 o
  -1   1   9       32.30       35.90        1.49 o
   0   1   9      350.05      325.74        9.37 o
   1   1   9      223.50      225.76        5.16 o
   2   1   9      600.05      594.73       12.55 o
   3   1   9      734.90      691.04       15.22 o
   4   1   9       38.85       36.09        1.52 o
   5   1   9       73.85       71.71        2.28 o
   6   1   9       18.05       14.60        1.39 o
   7   1   9        5.60        8.46        1.17 o
   8   1   9       42.80       49.11        1.93 o
   9   1   9       68.65       68.14        2.39 o
  10   1   9      162.80      145.01        4.87 o
  11   1   9      106.10      101.39        3.15 o
  12   1   9        2.00        2.22        0.79 o
  13   1   9       -0.10        2.29        2.46 o
  14   1   9        9.50        7.29        2.84 o
 -15   2   9        5.85        6.18        1.55 o
 -14   2   9        2.00        1.01        2.00 o
 -13   2   9        4.00        3.09        1.60 o
 -12   2   9        4.25        5.16        1.61 o
 -11   2   9        2.85        1.63        1.34 o
 -10   2   9      462.90      449.46       15.93 o
  -9   2   9       11.85       10.44        2.24 o
  -8   2   9      326.35      319.68        9.57 o
  -7   2   9        8.75        8.23        1.55 o
  -6   2   9      179.90      181.71        5.61 o
  -5   2   9        2.60        2.25        1.38 o
  -4   2   9      214.65      210.57        5.27 o
  -3   2   9        0.00        4.01        1.18 o
  -2   2   9      507.85      507.42       12.97 o
  -1   2   9        4.60        8.88        1.75 o
   0   2   9       98.05       96.20        2.59 o
   1   2   9      279.80      266.20        6.51 o
   2   2   9      314.25      300.47        7.25 o
   3   2   9      235.75      226.66        5.38 o
   4   2   9      229.30      218.36        5.52 o
   5   2   9       18.20       18.19        1.33 o
   6   2   9      255.60      259.48        5.95 o
   7   2   9       20.90       23.10        1.47 o
   8   2   9      104.15      105.69        3.26 o
   9   2   9       82.65       83.02        2.53 o
  10   2   9       -0.60        0.15        1.77 o
  11   2   9       33.70       30.25        1.55 o
  12   2   9      103.15      109.28        4.43 o
  13   2   9        1.00        3.13        2.21 o
  14   2   9       20.00       15.71        4.03 o
 -15   3   9        6.40        2.43        1.80 o
 -14   3   9       24.05       22.58        2.43 o
 -13   3   9       50.15       51.48        3.36 o
 -12   3   9       12.75       12.90        2.28 o
 -11   3   9       88.45       84.60        4.00 o
 -10   3   9       53.60       43.63        3.18 o
  -9   3   9      320.55      320.78       10.73 o
  -8   3   9       46.50       46.25        2.28 o
  -7   3   9       42.80       39.59        2.35 o
  -6   3   9        6.90        5.58        1.13 o
  -5   3   9       15.35       11.22        1.43 o
  -4   3   9       20.35       14.40        1.31 o
  -3   3   9       28.50       30.43        1.78 o
  -2   3   9      195.05      179.50        6.44 o
  -1   3   9      237.90      228.90        5.30 o
   0   3   9      178.45      191.40        4.24 o
   1   3   9      619.75      591.96       11.71 o
   2   3   9       51.35       41.63        1.91 o
   3   3   9       87.70       83.61        2.74 o
   4   3   9       73.05       77.62        2.20 o
   5   3   9        9.70       12.13        1.18 o
   6   3   9      109.25      116.71        3.18 o
   7   3   9      165.55      162.53        4.88 o
   8   3   9      149.50      143.55        4.29 o
   9   3   9       81.15       75.64        2.52 o
  10   3   9       39.30       38.64        1.63 o
  11   3   9       23.40       24.72        1.48 o
  12   3   9       34.80       33.47        3.16 o
  13   3   9       26.05       21.96        2.73 o
 -15   4   9       19.50       17.23        4.60 o
 -14   4   9       -0.90        0.43        1.42 o
 -13   4   9       22.20       23.50        2.25 o
 -12   4   9        0.35        2.11        1.69 o
 -11   4   9       11.70       11.08        2.21 o
 -10   4   9        4.45        7.31        2.13 o
  -9   4   9      250.65      241.40        7.57 o
  -8   4   9       21.65       25.19        1.56 o
  -7   4   9      261.65      260.58        6.67 o
  -6   4   9       -0.65        0.54        1.71 o
  -5   4   9      125.25      139.84        3.39 o
  -4   4   9       13.30       12.00        1.51 o
  -3   4   9      208.00      207.22        5.85 o
  -2   4   9       42.65       37.58        2.26 o
  -1   4   9      192.90      189.04        4.39 o
   0   4   9       42.55       44.07        1.84 o
   1   4   9       28.60       32.86        1.36 o
   2   4   9       66.45       62.12        2.03 o
   3   4   9       18.50       18.37        1.42 o
   4   4   9       17.60       15.28        1.35 o
   5   4   9       51.85       51.21        1.94 o
   6   4   9       41.95       53.56        1.88 o
   7   4   9        6.55        5.30        1.10 o
   8   4   9      173.85      168.84        5.21 o
   9   4   9       21.25       16.24        1.54 o
  10   4   9       26.05       27.48        2.37 o
  11   4   9        3.60        7.22        1.70 o
  12   4   9        1.30        2.44        1.60 o
  13   4   9       27.60       30.41        4.20 o
 -14   5   9       19.70       14.49        4.10 o
 -13   5   9        4.00        4.97        1.29 o
 -12   5   9        6.75        5.84        1.13 o
 -11   5   9       23.60       19.89        1.57 o
 -10   5   9       48.10       54.04        2.33 o
  -9   5   9       98.35       98.54        3.29 o
  -8   5   9      111.00      108.22        3.62 o
  -7   5   9       37.05       41.40        1.78 o
  -6   5   9       26.85       25.28        1.56 o
  -5   5   9        1.00        1.20        2.08 o
  -4   5   9       18.35       24.00        1.68 o
  -3   5   9       33.20       26.49        2.55 o
  -2   5   9      266.10      275.51        6.20 o
  -1   5   9       65.90       60.38        2.28 o
   0   5   9      187.70      178.60        4.44 o
   1   5   9      136.60      140.72        3.25 o
   2   5   9       53.60       40.93        1.95 o
   3   5   9        9.75       12.01        1.10 o
   4   5   9       29.25       28.44        1.54 o
   5   5   9       10.25        6.88        1.28 o
   6   5   9      140.70      135.03        4.60 o
   7   5   9       10.05       10.40        1.22 o
   8   5   9       60.60       57.22        2.41 o
   9   5   9       57.70       57.78        2.38 o
  10   5   9       15.70       13.30        2.20 o
  11   5   9        6.30        3.05        2.00 o
  12   5   9        6.10        3.61        3.00 o
  13   5   9        9.30       15.93        5.80 o
 -14   6   9        5.20        4.30        5.30 o
 -13   6   9        0.30        6.52        3.51 o
 -12   6   9       43.20       44.39        3.80 o
 -11   6   9        7.30        5.87        1.52 o
 -10   6   9      140.50      144.49        4.84 o
  -9   6   9        2.65        6.53        1.43 o
  -8   6   9       76.05       77.40        2.83 o
  -7   6   9        5.25        6.98        1.14 o
  -6   6   9       28.85       32.34        2.43 o
  -5   6   9       14.85       15.63        1.86 o
  -4   6   9      394.65      374.50       12.83 o
  -3   6   9       35.60       40.94        1.96 o
  -2   6   9      105.25       97.05        3.12 o
  -1   6   9       44.25       45.13        1.81 o
   0   6   9      596.65      590.40       13.28 o
   1   6   9       15.45       14.46        1.31 o
   2   6   9       52.55       51.39        1.91 o
   3   6   9       22.30       26.62        1.28 o
   4   6   9       47.50       49.82        1.91 o
   5   6   9       60.80       64.41        2.38 o
   6   6   9       12.20       15.65        1.47 o
   7   6   9       23.85       25.67        1.54 o
   8   6   9        7.40        6.65        1.11 o
   9   6   9       16.40       18.77        2.20 o
  10   6   9       40.10       41.52        2.90 o
  11   6   9        8.70        4.71        6.10 o
  12   6   9        0.50        1.25        6.08 o
 -13   7   9       11.40        7.20        5.60 o
 -12   7   9        2.85        5.77        4.51 o
 -11   7   9       51.80       52.32        3.83 o
 -10   7   9       23.45       21.56        3.13 o
  -9   7   9       34.45       35.64        1.93 o
  -8   7   9        1.95        0.63        1.00 o
  -7   7   9       64.15       67.24        3.94 o
  -6   7   9       22.20       21.17        2.30 o
  -5   7   9       42.35       41.73        2.64 o
  -4   7   9      101.05       84.12        4.12 o
  -3   7   9      431.60      418.01       14.33 o
  -2   7   9       80.15       83.12        2.83 o
  -1   7   9      231.35      215.57        6.58 o
   0   7   9       22.95       23.94        1.95 o
   1   7   9       85.60       75.20        2.84 o
   2   7   9        5.10        4.60        1.06 o
   3   7   9       76.70       79.21        2.62 o
   4   7   9        8.10        7.22        1.10 o
   5   7   9       65.05       69.06        2.39 o
   6   7   9       14.40       17.34        1.48 o
   7   7   9       12.90       13.82        1.24 o
   8   7   9        5.00        7.66        1.60 o
   9   7   9       21.60       20.41        2.30 o
  10   7   9       13.40        6.43        3.60 o
  11   7   9        7.90        0.37        6.10 o
 -12   8   9        8.30        7.24        4.30 o
 -11   8   9       21.55       24.02        2.72 o
 -10   8   9       38.40       33.09        3.70 o
  -9   8   9       32.35       27.38        3.55 o
  -8   8   9        5.05        2.59        2.61 o
  -7   8   9       30.70       30.37        2.37 o
  -6   8   9       -2.30        0.13        1.48 o
  -5   8   9       10.75       11.40        1.86 o
  -4   8   9        2.45        0.37        1.81 o
  -3   8   9       26.00       17.97        2.42 o
  -2   8   9       17.75       19.71        1.70 o
  -1   8   9       12.45       20.48        1.39 o
   0   8   9      244.90      216.04        7.71 o
   1   8   9        3.50        5.17        1.27 o
   2   8   9       37.70       35.84        2.26 o
   3   8   9       25.65       26.26        1.61 o
   4   8   9        6.40        8.01        1.07 o
   5   8   9       30.95       35.19        1.81 o
   6   8   9       14.95       17.89        1.56 o
   7   8   9        5.70        4.59        2.00 o
   8   8   9        8.30        8.92        2.10 o
   9   8   9        9.60        9.40        4.00 o
  10   8   9       21.20       21.89        5.30 o
 -11   9   9       15.20        3.58        5.90 o
 -10   9   9       13.00       19.07        2.69 o
  -9   9   9       11.70        8.31        2.63 o
  -8   9   9       78.80       67.82        8.60 o
  -7   9   9       -0.50        4.96        5.09 o
  -6   9   9       32.40       24.97        6.00 o
  -5   9   9       -2.40        2.38        2.88 o
  -4   9   9        6.75        8.11        1.77 o
  -3   9   9        0.05        0.46        1.14 o
  -2   9   9       38.45       37.60        2.09 o
  -1   9   9        7.65       10.64        1.47 o
   0   9   9      131.60      143.72        5.30 o
   1   9   9       10.60       12.94        1.49 o
   2   9   9       28.75       30.50        2.02 o
   3   9   9       16.60       14.43        1.88 o
   4   9   9        8.25       10.60        1.60 o
   5   9   9        5.20        6.12        1.29 o
   6   9   9        5.70        7.58        1.60 o
   7   9   9       10.70        6.01        5.30 o
   8   9   9       11.20       14.90        4.80 o
   9   9   9        7.20        5.24        4.20 o
  -9  10   9        1.30        1.31        2.85 o
  -8  10   9        3.70       11.63        5.60 o
  -7  10   9        6.00        1.77        3.70 o
  -6  10   9       11.80        8.01        4.90 o
  -5  10   9        9.80       10.07        3.90 o
  -4  10   9       15.60       11.97        2.80 o
  -3  10   9       10.25       11.61        1.97 o
  -2  10   9       51.00       36.23        3.32 o
  -1  10   9        1.10        2.29        2.05 o
   0  10   9        8.70        9.33        2.17 o
   1  10   9        0.25        3.13        2.32 o
   2  10   9       11.15       11.92        1.98 o
   3  10   9        7.15        5.08        1.43 o
   4  10   9       21.20       18.26        2.20 o
   5  10   9        2.10        3.93        5.00 o
   6  10   9       14.60       12.07        4.30 o
   7  10   9       -1.60        0.49        4.20 o
   8  10   9       17.10        4.59        6.80 o
  -8  11   9        1.30        3.32        4.00 o
  -7  11   9        3.40        2.80        4.10 o
  -6  11   9        5.90        3.26        5.30 o
  -5  11   9       10.20       10.63        5.10 o
  -4  11   9        5.40        4.49        3.10 o
  -3  11   9       75.80       63.16        7.70 o
  -2  11   9       13.95        9.29        3.29 o
  -1  11   9       27.65       32.44        3.01 o
   0  11   9       -4.15        0.93        1.71 o
   1  11   9        6.75        2.40        2.37 o
   2  11   9        5.00        0.48        2.40 o
   3  11   9       12.20        7.80        2.20 o
   4  11   9       -0.20        4.33        2.68 o
   5  11   9       15.10        8.47        4.40 o
   6  11   9       15.10        5.93        6.00 o
  -4  12   9       15.80        8.91        4.30 o
  -1  12   9       26.90       14.48        4.90 o
   0  12   9        4.40        3.32        2.70 o
   1  12   9        7.40        1.46        2.90 o
   2  12   9        9.00        9.00        4.50 o
   3  12   9        4.80        0.07        5.30 o
 -15   0  10       -0.70        0.13        5.69 o
 -14   0  10        3.00        0.75        3.40 o
 -13   0  10       -1.90        1.72        1.90 o
 -12   0  10       65.70       67.70        3.80 o
 -11   0  10        9.30        3.63        2.00 o
 -10   0  10      912.40      805.83       37.60 o
  -9   0  10        4.30        3.31        1.70 o
  -8   0  10      658.40      619.96       22.40 o
  -7   0  10       11.70       13.51        2.10 o
  -6   0  10      113.40      116.17        5.00 o
  -5   0  10       46.60       42.66        4.10 o
  -4   0  10       38.10       42.22        3.90 o
  -3   0  10       51.00       58.62        4.40 o
  -2   0  10      777.50      768.96       22.40 o
  -1   0  10       10.80       10.81        1.60 o
   0   0  10      495.40      460.57       15.30 o
   1   0  10      173.90      182.81        5.20 o
   2   0  10      158.80      150.94        5.20 o
   3   0  10      187.10      165.59        4.80 o
   4   0  10       16.60       14.11        1.90 o
   5   0  10        0.90        0.41        3.42 o
   6   0  10      271.90      276.68        9.80 o
   7   0  10       87.10       90.64        4.60 o
   8   0  10       47.80       50.27        3.40 o
   9   0  10       38.30       37.73        3.00 o
  10   0  10       65.60       69.96        4.20 o
  11   0  10        2.20        0.88        1.30 o
  12   0  10        2.00        4.21        1.60 o
  13   0  10       19.70       16.60        4.00 o
 -15   1  10       49.05       47.08        4.97 o
 -14   1  10        3.60        2.87        1.62 o
 -13   1  10        2.75        1.92        1.67 o
 -12   1  10       17.30       21.93        2.41 o
 -11   1  10       72.55       74.66        3.46 o
 -10   1  10        2.80        0.64        1.92 o
  -9   1  10       49.75       47.29        3.01 o
  -8   1  10       43.75       41.63        2.74 o
  -7   1  10       17.50       19.98        1.93 o
  -6   1  10       49.30       54.74        2.41 o
  -5   1  10       19.35       20.46        1.68 o
  -4   1  10       19.60       19.13        1.70 o
  -3   1  10      248.05      240.53        5.69 o
  -2   1  10       13.05       16.34        1.62 o
  -1   1  10       93.00       86.53        2.63 o
   0   1  10      144.60      132.82        3.43 o
   1   1  10      237.10      233.28        6.32 o
   2   1  10      234.70      223.87        5.20 o
   3   1  10       57.85       56.60        2.04 o
   4   1  10      135.90      117.52        3.19 o
   5   1  10       84.10       86.37        2.48 o
   6   1  10       23.75       23.08        1.44 o
   7   1  10       -1.20        0.07        1.18 o
   8   1  10       38.50       38.27        1.78 o
   9   1  10       77.35       78.04        2.93 o
  10   1  10       95.65       93.11        3.41 o
  11   1  10        2.40        2.38        1.24 o
  12   1  10       10.70        7.97        1.27 o
  13   1  10        6.10        8.11        2.84 o
 -15   2  10       13.45       13.68        2.67 o
 -14   2  10        0.50        0.21        1.95 o
 -13   2  10        6.75        3.60        2.17 o
 -12   2  10       11.10        7.64        2.30 o
 -11   2  10        1.35        2.71        1.93 o
 -10   2  10       -1.95        0.50        1.57 o
  -9   2  10       54.20       51.99        2.88 o
  -8   2  10        1.05        3.34        1.81 o
  -7   2  10       59.85       58.67        2.63 o
  -6   2  10       18.75       16.97        1.83 o
  -5   2  10      147.00      137.71        3.96 o
  -4   2  10       22.10       17.21        1.35 o
  -3   2  10      425.20      401.78        8.81 o
  -2   2  10       42.10       39.36        1.82 o
  -1   2  10      622.70      576.68       16.86 o
   0   2  10       -1.80        0.68        1.19 o
   1   2  10        3.65        3.89        1.17 o
   2   2  10       14.25       14.37        1.20 o
   3   2  10      325.90      301.99        7.36 o
   4   2  10       16.90       14.79        1.38 o
   5   2  10      138.75      129.58        4.07 o
   6   2  10       25.55       24.33        1.66 o
   7   2  10       26.80       24.33        1.46 o
   8   2  10      103.80       87.19        3.23 o
   9   2  10       19.80       18.80        1.47 o
  10   2  10       41.35       41.61        2.36 o
  11   2  10      101.00       91.37        3.79 o
  12   2  10       10.30        8.98        2.35 o
  13   2  10        8.55        6.03        2.44 o
 -15   3  10        5.80        5.23        2.00 o
 -14   3  10       18.45       19.35        2.69 o
 -13   3  10       17.20       14.66        2.28 o
 -12   3  10       46.65       47.24        3.20 o
 -11   3  10       41.80       47.26        2.80 o
 -10   3  10       41.50       46.44        2.70 o
  -9   3  10       72.90       72.30        3.54 o
  -8   3  10       20.55       19.24        2.11 o
  -7   3  10       12.30       15.41        1.34 o
  -6   3  10       44.50       52.02        1.91 o
  -5   3  10       42.45       42.37        1.88 o
  -4   3  10       50.55       44.92        2.02 o
  -3   3  10       71.35       75.21        2.84 o
  -2   3  10      159.80      164.62        5.38 o
  -1   3  10       32.05       33.67        1.98 o
   0   3  10      153.05      178.74        3.93 o
   1   3  10      104.90      110.21        2.60 o
   2   3  10       71.30       70.39        2.30 o
   3   3  10       38.45       32.52        1.82 o
   4   3  10       10.75        9.36        1.20 o
   5   3  10       27.85       22.51        1.56 o
   6   3  10       56.70       57.70        2.13 o
   7   3  10       75.65       77.93        2.94 o
   8   3  10      176.80      173.18        5.24 o
   9   3  10        6.45        3.84        1.39 o
  10   3  10       15.65       16.04        1.43 o
  11   3  10        6.10        7.87        0.98 o
  12   3  10       19.45       24.22        2.62 o
  13   3  10       -1.25        3.10        3.02 o
 -15   4  10        4.70        0.40        2.80 o
 -14   4  10        8.60        5.10        2.61 o
 -13   4  10       -0.35        0.81        2.65 o
 -12   4  10        4.05        3.70        1.62 o
 -11   4  10        5.85        5.82        1.66 o
 -10   4  10      107.00      116.30        3.85 o
  -9   4  10       -1.05        0.29        1.43 o
  -8   4  10      177.25      171.11        5.10 o
  -7   4  10       15.85       12.44        1.49 o
  -6   4  10      105.50      108.59        3.41 o
  -5   4  10        3.00        4.44        1.24 o
  -4   4  10      110.70      117.28        3.66 o
  -3   4  10       39.15       39.14        2.45 o
  -2   4  10      158.90      173.18        4.61 o
  -1   4  10       34.70       30.37        1.70 o
   0   4  10       74.65       74.63        2.33 o
   1   4  10       70.70       76.73        2.20 o
   2   4  10       30.15       29.22        1.41 o
   3   4  10       46.50       42.72        1.98 o
   4   4  10       11.80       12.72        1.56 o
   5   4  10       38.80       39.20        1.91 o
   6   4  10       39.50       41.63        1.95 o
   7   4  10       30.25       28.64        1.88 o
   8   4  10        8.20       10.44        1.37 o
   9   4  10       15.30       16.57        1.50 o
  10   4  10       -1.05        0.29        1.62 o
  11   4  10        0.90        0.36        3.60 o
  12   4  10        7.30       12.90        1.80 o
  13   4  10        6.90       10.68        4.20 o
 -14   5  10        2.80        1.36        3.40 o
 -13   5  10       33.05       27.20        3.58 o
 -12   5  10        5.60        6.05        1.25 o
 -11   5  10        4.85        8.97        1.42 o
 -10   5  10       18.20       18.39        1.56 o
  -9   5  10      216.90      218.10        6.68 o
  -8   5  10       26.00       25.09        1.63 o
  -7   5  10       87.90       99.77        2.94 o
  -6   5  10       26.10       25.23        1.72 o
  -5   5  10        4.80        6.84        2.02 o
  -4   5  10       67.80       67.32        3.02 o
  -3   5  10       98.15       98.43        3.83 o
  -2   5  10      237.30      239.81        7.39 o
  -1   5  10        3.25        1.63        1.21 o
   0   5  10      204.80      194.20        5.13 o
   1   5  10      160.70      167.20        4.32 o
   2   5  10      112.65      113.61        3.26 o
   3   5  10       38.35       37.09        1.65 o
   4   5  10       24.80       24.92        1.75 o
   5   5  10        0.45        2.55        1.46 o
   6   5  10        1.15        0.90        1.43 o
   7   5  10      127.35      118.33        4.44 o
   8   5  10       89.00       91.14        3.57 o
   9   5  10       22.20       20.62        1.63 o
  10   5  10       11.50       12.57        2.20 o
  11   5  10        1.50        2.41        2.00 o
  12   5  10        4.40        0.66        3.60 o
 -13   6  10       16.30       19.78        2.74 o
 -12   6  10        3.05        2.73        4.57 o
 -11   6  10       44.20       51.35        2.91 o
 -10   6  10        3.00        2.15        1.36 o
  -9   6  10       92.75       96.74        3.72 o
  -8   6  10       23.90       21.96        1.80 o
  -7   6  10      131.85      131.87        4.53 o
  -6   6  10       15.00       17.10        2.37 o
  -5   6  10      303.15      279.99       12.88 o
  -4   6  10       44.70       41.29        3.06 o
  -3   6  10       75.25       79.76        3.57 o
  -2   6  10       71.00       68.50        2.62 o
  -1   6  10      109.75      117.38        3.39 o
   0   6  10      191.05      200.59        5.19 o
   1   6  10      524.60      501.19       13.67 o
   2   6  10       61.20       57.27        2.09 o
   3   6  10      184.25      203.63        5.09 o
   4   6  10       20.90       20.11        1.33 o
   5   6  10       36.35       39.02        1.87 o
   6   6  10      101.75       98.17        4.25 o
   7   6  10        9.85       15.25        1.31 o
   8   6  10        5.40        5.31        1.30 o
   9   6  10      122.10      111.62        6.50 o
  10   6  10       24.80       25.17        3.40 o
  11   6  10        6.00        3.28        4.50 o
 -13   7  10        2.40        2.29        5.30 o
 -12   7  10       35.60       29.25        4.62 o
 -11   7  10        7.30        7.43        2.53 o
 -10   7  10       31.10       34.49        2.62 o
  -9   7  10       11.70        9.62        2.00 o
  -8   7  10        8.20        6.72        1.59 o
  -7   7  10        5.55        8.45        1.49 o
  -6   7  10       22.15       26.33        2.62 o
  -5   7  10       34.95       33.89        2.33 o
  -4   7  10      130.80      114.75        5.55 o
  -3   7  10       23.90       21.82        2.28 o
  -2   7  10      279.30      270.41        8.45 o
  -1   7  10       34.50       35.66        2.05 o
   0   7  10       99.45       97.75        3.46 o
   1   7  10       24.90       32.25        1.80 o
   2   7  10       30.40       31.39        1.70 o
   3   7  10       22.70       25.88        1.67 o
   4   7  10      104.60      103.67        3.31 o
   5   7  10       55.65       50.65        2.65 o
   6   7  10      104.60      104.78        4.56 o
   7   7  10       16.00       15.11        1.53 o
   8   7  10       17.40       18.06        1.66 o
   9   7  10       27.70       31.46        3.10 o
  10   7  10       22.40       20.78        5.00 o
  11   7  10        3.20        5.54        4.10 o
 -12   8  10       13.30       15.75        5.00 o
 -11   8  10       21.40       19.33        3.43 o
 -10   8  10       20.95       25.12        3.26 o
  -9   8  10       12.75       11.09        2.19 o
  -8   8  10       27.60       30.26        2.51 o
  -7   8  10       22.10       28.10        3.54 o
  -6   8  10        6.75        8.22        1.85 o
  -5   8  10        5.15        5.61        1.71 o
  -4   8  10        2.25        1.60        2.28 o
  -3   8  10        2.05        3.12        1.53 o
  -2   8  10       21.60       17.25        1.59 o
  -1   8  10       11.30       11.28        1.70 o
   0   8  10        6.05        7.77        1.49 o
   1   8  10       25.55       31.63        1.91 o
   2   8  10        5.20        9.94        1.20 o
   3   8  10       12.85       12.66        1.31 o
   4   8  10        4.90        6.85        0.99 o
   5   8  10       18.40       17.93        1.60 o
   6   8  10       10.90       10.42        1.51 o
   7   8  10        4.15        7.38        1.42 o
   8   8  10       14.40        7.71        4.40 o
   9   8  10       20.00       18.91        5.40 o
  10   8  10        1.40        5.30        6.20 o
 -10   9  10        1.60        1.73        3.96 o
  -9   9  10       50.30       49.36        4.88 o
  -8   9  10        7.45        5.73        3.28 o
  -7   9  10       78.90       78.65        7.10 o
  -6   9  10       14.20       12.62        1.80 o
  -5   9  10       -1.00        0.21        2.67 o
  -4   9  10       -0.60        1.60        3.47 o
  -3   9  10       29.45       27.02        2.64 o
  -2   9  10       20.75       19.87        1.60 o
  -1   9  10       44.20       45.13        2.44 o
   0   9  10       14.15       10.12        1.82 o
   1   9  10       30.55       30.72        2.02 o
   2   9  10        4.60        5.70        1.28 o
   3   9  10       23.80       24.87        1.92 o
   4   9  10       12.50       13.10        1.38 o
   5   9  10        6.95        6.86        1.54 o
   6   9  10        9.15        6.64        1.81 o
   7   9  10        9.50        3.38        4.00 o
   8   9  10        0.80        0.20        8.59 o
   9   9  10       31.60       33.84        7.60 o
  -9  10  10       22.60       22.56        3.59 o
  -8  10  10       14.80        9.64        6.30 o
  -7  10  10        0.10        2.98        2.34 o
  -6  10  10       10.60        2.11        4.90 o
  -5  10  10       42.60       49.21        5.40 o
  -4  10  10       16.50       11.70        4.70 o
  -3  10  10       24.70       23.14        4.50 o
  -2  10  10        6.05        4.78        1.95 o
  -1  10  10       55.05       50.21        3.61 o
   0  10  10        0.50        2.73        2.36 o
   1  10  10        2.30        1.41        2.64 o
   2  10  10       21.05       19.43        2.59 o
   3  10  10        7.95        5.69        1.95 o
   4  10  10       12.80       15.86        1.72 o
   5  10  10       11.90       12.90        5.50 o
   6  10  10        1.80       10.39        4.30 o
   7  10  10       -4.10        0.06        3.20 o
  -7  11  10        1.00        5.60        8.80 o
  -6  11  10        8.80        5.52        6.10 o
  -5  11  10        0.40        0.38        6.58 o
  -4  11  10       86.70       61.75        9.20 o
  -3  11  10        5.40        2.93        3.50 o
  -2  11  10        5.15        3.79        2.98 o
  -1  11  10       26.75       18.23        3.83 o
   0  11  10        8.85        8.59        2.10 o
   1  11  10        6.75        3.81        2.53 o
   2  11  10       22.55       16.69        2.90 o
   3  11  10        2.60        3.29        4.20 o
   4  11  10       14.20        5.97        5.50 o
   5  11  10      -10.00        1.25        4.70 o
  -3  12  10        8.90        5.57        5.60 o
  -2  12  10       14.00       20.64        6.30 o
  -1  12  10        2.00        3.39        2.92 o
   0  12  10       13.10        1.57        4.10 o
   1  12  10       -0.50        0.38        5.52 o
 -15   0  11        7.30        1.72        3.70 o
 -14   0  11        2.30        0.89        2.50 o
 -13   0  11        1.40        0.78        2.50 o
 -12   0  11       -0.40        0.26        4.05 o
 -11   0  11        1.60        0.36        1.80 o
 -10   0  11        0.20        0.58        1.70 o
  -9   0  11      154.60      135.92        6.80 o
  -8   0  11        3.90        3.48        1.90 o
  -7   0  11        7.70        4.83        2.30 o
  -6   0  11        5.40        1.03        2.70 o
  -5   0  11      139.50      139.12        7.10 o
  -4   0  11       45.30       43.88        4.50 o
  -3   0  11      537.60      499.76       15.60 o
  -2   0  11       19.80       20.75        2.60 o
  -1   0  11      197.60      183.51        6.30 o
   0   0  11       27.80       27.54        2.30 o
   1   0  11       40.80       36.28        2.60 o
   2   0  11       71.00       68.66        3.30 o
   3   0  11       63.80       62.47        2.60 o
   4   0  11       68.10       67.15        3.00 o
   5   0  11      476.70      442.41       13.20 o
   6   0  11       10.20        6.62        1.90 o
   7   0  11       56.40       54.77        3.40 o
   8   0  11       17.30       21.68        2.30 o
   9   0  11       43.70       43.31        3.40 o
  10   0  11       42.20       40.31        4.10 o
  11   0  11        0.70        0.32        3.01 o
  12   0  11        2.50        2.36        2.10 o
  13   0  11       20.50       25.55        5.60 o
 -15   1  11        9.85        7.46        2.42 o
 -14   1  11       -1.00        0.30        1.75 o
 -13   1  11        5.20        3.85        2.08 o
 -12   1  11       11.55       17.34        2.46 o
 -11   1  11       26.95       21.23        2.95 o
 -10   1  11      275.80      257.62       11.18 o
  -9   1  11       96.95      100.01        4.21 o
  -8   1  11       74.85       76.15        3.27 o
  -7   1  11        7.25       14.04        2.26 o
  -6   1  11       21.60       24.63        2.10 o
  -5   1  11       12.80       12.81        1.86 o
  -4   1  11      138.10      141.28        3.39 o
  -3   1  11       91.40       89.00        3.35 o
  -2   1  11       98.05      109.71        2.90 o
  -1   1  11       35.40       34.66        1.59 o
   0   1  11       80.15       75.02        2.47 o
   1   1  11       79.85       70.89        2.37 o
   2   1  11       45.95       50.02        2.22 o
   3   1  11       79.75       87.59        2.55 o
   4   1  11      150.60      155.72        4.40 o
   5   1  11        7.85        9.42        1.42 o
   6   1  11       16.40       13.39        1.47 o
   7   1  11       89.30       99.67        3.11 o
   8   1  11        0.65        0.71        1.41 o
   9   1  11        3.10        1.89        1.45 o
  10   1  11        0.25        3.01        1.81 o
  11   1  11        9.45        5.09        1.68 o
  12   1  11       14.55       12.59        2.30 o
  13   1  11       16.45       17.02        3.51 o
 -15   2  11        0.35        2.13        2.20 o
 -14   2  11        5.50        3.73        1.97 o
 -13   2  11        2.90        1.76        2.15 o
 -12   2  11       32.15       29.13        2.98 o
 -11   2  11        0.80        0.84        2.04 o
 -10   2  11      165.45      156.65        7.75 o
  -9   2  11       -0.65        1.69        2.51 o
  -8   2  11       35.45       36.55        2.57 o
  -7   2  11       -0.30        2.82        2.24 o
  -6   2  11       51.70       51.84        2.26 o
  -5   2  11        5.05        3.76        1.20 o
  -4   2  11       18.70       21.21        1.49 o
  -3   2  11       56.20       51.00        2.02 o
  -2   2  11      116.30      104.87        3.43 o
  -1   2  11        3.45        4.75        1.17 o
   0   2  11       42.95       45.18        2.09 o
   1   2  11        1.80        3.35        1.47 o
   2   2  11      290.30      259.75        6.47 o
   3   2  11       28.15       28.96        1.52 o
   4   2  11        8.50        4.98        1.17 o
   5   2  11       17.20       20.49        1.35 o
   6   2  11       12.90       12.66        1.47 o
   7   2  11       37.70       42.11        1.98 o
   8   2  11       91.75       85.87        3.16 o
   9   2  11       96.70       90.40        3.30 o
  10   2  11       36.30       36.51        1.92 o
  11   2  11       -0.65        1.43        1.05 o
  12   2  11        8.75        8.74        2.55 o
  13   2  11        5.80       10.12        3.14 o
 -15   3  11        5.70        4.08        4.50 o
 -14   3  11       18.10       13.83        3.16 o
 -13   3  11       14.75       15.21        2.33 o
 -12   3  11        3.60        1.99        2.41 o
 -11   3  11       12.50       11.46        1.77 o
 -10   3  11        4.95        2.87        1.67 o
  -9   3  11        5.95        6.98        2.06 o
  -8   3  11        4.45        3.24        1.19 o
  -7   3  11        3.85        4.51        1.28 o
  -6   3  11       28.05       26.98        1.86 o
  -5   3  11        5.95        5.30        1.35 o
  -4   3  11        6.70        3.93        1.42 o
  -3   3  11       78.30       71.48        2.73 o
  -2   3  11       37.35       35.58        1.96 o
  -1   3  11       15.00       17.61        1.89 o
   0   3  11       71.60       75.41        2.05 o
   1   3  11       56.55       56.91        2.19 o
   2   3  11       59.85       56.86        2.48 o
   3   3  11      135.55      130.17        3.78 o
   4   3  11        6.65        6.88        1.49 o
   5   3  11        5.15        4.11        1.73 o
   6   3  11       15.65       13.89        1.61 o
   7   3  11       39.85       41.49        2.05 o
   8   3  11       10.65       12.05        1.52 o
   9   3  11       21.80       21.76        1.87 o
  10   3  11       -0.75        0.72        1.50 o
  11   3  11        8.40        9.71        1.93 o
  12   3  11       -2.35        0.29        1.77 o
 -14   4  11        1.70        2.13        2.34 o
 -13   4  11       10.65       10.21        2.62 o
 -12   4  11        4.55        3.71        1.21 o
 -11   4  11        1.70        1.81        1.63 o
 -10   4  11        2.35        1.95        2.51 o
  -9   4  11       52.55       53.71        2.37 o
  -8   4  11        2.45        1.20        1.34 o
  -7   4  11       44.70       43.48        2.18 o
  -6   4  11        8.50       11.48        1.50 o
  -5   4  11       21.50       23.08        1.59 o
  -4   4  11       23.85       21.19        1.67 o
  -3   4  11       71.65       69.24        3.42 o
  -2   4  11        2.80        2.96        1.90 o
  -1   4  11      103.30      120.17        3.97 o
   0   4  11      196.45      193.75        4.92 o
   1   4  11        5.85        6.96        1.13 o
   2   4  11       22.45       19.06        1.65 o
   3   4  11      210.55      202.63        5.75 o
   4   4  11       30.75       33.28        1.91 o
   5   4  11       17.70       19.68        1.67 o
   6   4  11       20.20       18.50        1.53 o
   7   4  11       50.95       51.61        2.27 o
   8   4  11       29.25       25.12        2.09 o
   9   4  11        6.05        4.31        1.35 o
  10   4  11       10.50       12.47        1.57 o
  11   4  11        2.60        0.34        2.00 o
  12   4  11        7.60        4.71        2.60 o
 -14   5  11        3.40        5.98        3.40 o
 -13   5  11        3.60        2.03        2.60 o
 -12   5  11       14.00       14.86        2.07 o
 -11   5  11        4.35        4.80        1.60 o
 -10   5  11        8.75       10.01        1.63 o
  -9   5  11       80.05       85.35        3.32 o
  -8   5  11       50.25       52.81        2.43 o
  -7   5  11       14.60       22.56        1.69 o
  -6   5  11       21.20       22.59        1.66 o
  -5   5  11        1.10        0.01        1.11 o
  -4   5  11        3.60        1.52        1.57 o
  -3   5  11        1.20        0.47        1.70 o
  -2   5  11       46.50       45.77        2.85 o
  -1   5  11      110.15      107.30        3.37 o
   0   5  11      334.45      329.68        8.07 o
   1   5  11      166.85      159.04        4.37 o
   2   5  11        8.45        7.18        1.24 o
   3   5  11       13.25       18.02        1.67 o
   4   5  11       37.70       35.84        2.02 o
   5   5  11        6.25        8.51        1.29 o
   6   5  11      139.50      142.71        5.09 o
   7   5  11       12.00       13.67        1.59 o
   8   5  11       75.10       79.54        3.37 o
   9   5  11       26.20       20.60        2.16 o
  10   5  11        0.60        0.12        3.87 o
  11   5  11        9.30       15.65        4.90 o
  12   5  11        5.60       16.15        6.40 o
 -13   6  11        3.25        0.91        2.69 o
 -12   6  11       51.10       48.75        5.24 o
 -11   6  11        1.90        1.48        1.57 o
 -10   6  11       16.60       11.69        2.04 o
  -9   6  11       13.40       15.71        1.43 o
  -8   6  11       15.50       21.99        1.60 o
  -7   6  11        0.60        0.92        2.25 o
  -6   6  11      377.65      383.06       12.35 o
  -5   6  11       16.05       19.42        1.80 o
  -4   6  11       63.60       68.35        3.46 o
  -3   6  11       53.65       52.13        2.98 o
  -2   6  11      221.65      229.78        8.16 o
  -1   6  11      386.45      354.10       10.53 o
   0   6  11      146.90      147.94        4.38 o
   1   6  11      143.15      141.84        4.36 o
   2   6  11      311.35      290.85        8.02 o
   3   6  11       34.45       34.72        1.77 o
   4   6  11       98.55      101.37        3.96 o
   5   6  11      107.35      105.78        4.23 o
   6   6  11       61.80       59.64        2.72 o
   7   6  11       18.55       20.57        1.90 o
   8   6  11      139.10      125.72        6.33 o
   9   6  11        6.80        7.32        2.10 o
  10   6  11       10.60        9.78        4.20 o
  11   6  11        4.20        6.75        4.50 o
 -12   7  11       -1.50        1.23        3.35 o
 -11   7  11       15.85       10.78        3.62 o
 -10   7  11        0.95        1.62        3.08 o
  -9   7  11       11.10       12.15        1.55 o
  -8   7  11        4.15        4.23        2.02 o
  -7   7  11       -0.15        0.08        0.90 o
  -6   7  11        1.50        2.43        2.34 o
  -5   7  11       14.45       18.19        2.19 o
  -4   7  11        5.55        5.26        1.86 o
  -3   7  11       60.20       66.26        3.58 o
  -2   7  11       -1.10        1.26        1.24 o
  -1   7  11      118.25      120.70        4.29 o
   0   7  11        6.65       12.91        1.31 o
   1   7  11      184.85      190.55        6.02 o
   2   7  11       11.65       15.32        1.43 o
   3   7  11      117.70      115.78        4.03 o
   4   7  11        6.45        7.71        1.28 o
   5   7  11      105.65       93.78        4.35 o
   6   7  11        4.50        5.32        1.28 o
   7   7  11        8.30        9.32        1.56 o
   8   7  11       14.15       13.51        1.84 o
   9   7  11       17.40       13.58        6.10 o
  10   7  11        2.90        0.31        6.10 o
 -11   8  11       38.80       32.81        3.82 o
 -10   8  11        2.20        2.08        2.48 o
  -9   8  11       35.55       21.52        3.76 o
  -8   8  11        4.00        2.04        1.41 o
  -7   8  11        7.30       12.31        1.40 o
  -6   8  11       27.45       35.72        3.11 o
  -5   8  11       14.05       13.65        2.17 o
  -4   8  11       21.00       25.70        2.80 o
  -3   8  11       26.60       32.08        2.57 o
  -2   8  11        1.20        2.25        1.95 o
  -1   8  11       12.30       16.44        1.66 o
   0   8  11        5.80        5.81        1.70 o
   1   8  11       30.55       30.53        2.16 o
   2   8  11       33.15       31.32        1.81 o
   3   8  11        9.00        6.84        1.35 o
   4   8  11       29.10       30.94        1.77 o
   5   8  11       10.90       10.22        1.38 o
   6   8  11       51.35       46.10        3.16 o
   7   8  11        1.60        1.42        1.27 o
   8   8  11       13.30       10.27        5.70 o
   9   8  11       -8.20        3.77        3.90 o
 -10   9  11       12.45        5.06        3.27 o
  -9   9  11        2.55        4.01        4.59 o
  -8   9  11       53.85       40.83        4.76 o
  -7   9  11       37.00       30.93        4.90 o
  -6   9  11       45.20       37.65        4.00 o
  -5   9  11        5.90        6.17        2.00 o
  -4   9  11       14.05       22.64        2.66 o
  -3   9  11       19.80       15.24        2.57 o
  -2   9  11        7.55       10.27        1.56 o
  -1   9  11        6.20        4.66        1.61 o
   0   9  11       16.05       16.83        2.02 o
   1   9  11        9.05        6.76        1.52 o
   2   9  11       44.35       39.59        2.34 o
   3   9  11        5.20        6.01        1.45 o
   4   9  11       15.85       12.81        1.82 o
   5   9  11        8.10        5.57        1.58 o
   6   9  11       13.75       18.05        2.67 o
   7   9  11        2.40        1.05        4.30 o
   8   9  11       15.00        4.39        6.10 o
  -8  10  11       28.35       29.81        4.09 o
  -7  10  11        4.10        1.39        3.50 o
  -6  10  11        8.70       10.65        5.80 o
  -5  10  11       11.50        3.83        4.70 o
  -4  10  11        4.70        1.10        1.40 o
  -3  10  11       16.30       14.65        2.50 o
  -2  10  11       41.05       45.58        3.16 o
  -1  10  11        7.30        8.25        1.59 o
   0  10  11       10.30        9.97        1.87 o
   1  10  11       11.60        5.95        1.95 o
   2  10  11        0.45        2.10        2.94 o
   3  10  11        0.05        0.52        1.57 o
   4  10  11        6.00        1.02        2.37 o
   5  10  11       11.95        7.76        2.66 o
   6  10  11       13.50        3.98        6.50 o
  -6  11  11        3.50        2.05        4.00 o
  -5  11  11        4.00        1.65        5.10 o
  -4  11  11        6.00        5.66        5.20 o
  -3  11  11        7.40        6.02        3.60 o
  -2  11  11        9.00        6.08        3.18 o
  -1  11  11       52.20       39.48        4.93 o
   0  11  11       12.85        8.45        3.01 o
   1  11  11       10.45       13.17        2.55 o
   2  11  11       10.20        8.95        2.27 o
   3  11  11        4.45        3.75        3.00 o
   4  11  11        9.10        3.39        3.80 o
 -15   0  12        7.60        0.86        4.20 o
 -14   0  12        2.20        0.20        2.60 o
 -13   0  12        5.90        3.35        2.50 o
 -12   0  12        4.40        4.59        2.20 o
 -11   0  12       -8.10        0.06        3.60 o
 -10   0  12       48.50       49.36        5.80 o
  -9   0  12       -3.00        0.21        3.50 o
  -8   0  12        6.80        5.62        2.70 o
  -7   0  12        1.40        0.57        2.20 o
  -6   0  12      111.30      114.59        6.70 o
  -5   0  12        7.10        3.91        2.70 o
  -4   0  12       76.10       75.38        5.30 o
  -3   0  12      159.80      155.25        5.60 o
  -2   0  12       25.30       24.16        2.60 o
  -1   0  12       76.00       66.62        3.50 o
   0   0  12       17.10       16.67        2.30 o
   1   0  12       12.90       11.65        2.40 o
   2   0  12       78.80       75.21        4.00 o
   3   0  12       33.80       32.97        2.90 o
   4   0  12      263.40      270.35        8.00 o
   5   0  12      285.60      272.80        9.30 o
   6   0  12       69.70       59.27        3.40 o
   7   0  12        6.40        4.28        2.50 o
   8   0  12       67.30       65.50        3.40 o
   9   0  12        0.50        0.05        2.26 o
  10   0  12       -1.30        0.82        1.40 o
  11   0  12        4.60        2.18        2.40 o
  12   0  12       31.30       26.71        6.40 o
 -15   1  12       -2.10        1.91        2.37 o
 -14   1  12        5.20        3.63        2.44 o
 -13   1  12       43.30       45.26        3.62 o
 -12   1  12       33.85       30.41        3.15 o
 -11   1  12        3.90        4.74        1.87 o
 -10   1  12      187.45      191.57        7.36 o
  -9   1  12       80.70       76.65        3.92 o
  -8   1  12       20.95       18.33        2.50 o
  -7   1  12       14.75       14.24        2.21 o
  -6   1  12       39.40       41.62        2.52 o
  -5   1  12       55.00       60.98        2.37 o
  -4   1  12      125.65      111.37        4.57 o
  -3   1  12      727.35      687.64       18.05 o
  -2   1  12      289.00      287.46        6.15 o
  -1   1  12       57.15       61.30        2.37 o
   0   1  12       49.95       48.32        2.10 o
   1   1  12      124.85      129.04        3.50 o
   2   1  12       78.85       75.15        2.79 o
   3   1  12      223.50      215.49        6.37 o
   4   1  12       25.25       32.32        1.91 o
   5   1  12      171.70      189.04        5.66 o
   6   1  12       77.70       80.11        3.09 o
   7   1  12        2.85        2.45        1.24 o
   8   1  12       30.15       23.88        1.83 o
   9   1  12        0.25        0.41        1.75 o
  10   1  12        6.35        6.32        1.52 o
  11   1  12        4.30        4.20        1.90 o
  12   1  12        7.85        8.66        3.42 o
 -14   2  12        1.15        0.25        2.52 o
 -13   2  12        2.25        4.55        2.76 o
 -12   2  12       11.25        8.21        2.62 o
 -11   2  12      123.40      113.36        5.92 o
 -10   2  12        0.40        0.04        1.79 o
  -9   2  12      249.00      245.63        9.21 o
  -8   2  12        2.75        6.03        1.64 o
  -7   2  12       11.35       14.91        2.26 o
  -6   2  12        5.40        4.57        1.46 o
  -5   2  12      154.70      156.85        4.46 o
  -4   2  12       71.50       66.55        2.44 o
  -3   2  12       67.95       66.59        2.40 o
  -2   2  12       46.35       51.49        2.34 o
  -1   2  12      220.15      227.02        5.42 o
   0   2  12      172.45      162.32        5.77 o
   1   2  12      418.65      403.58       12.94 o
   2   2  12      134.80      125.42        3.68 o
   3   2  12        8.45        7.60        1.49 o
   4   2  12       30.15       33.24        1.77 o
   5   2  12        3.75        4.66        1.41 o
   6   2  12      101.00       94.02        3.61 o
   7   2  12       68.25       66.66        2.90 o
   8   2  12       49.20       42.37        2.55 o
   9   2  12        7.75        6.23        1.56 o
  10   2  12        6.50        8.09        1.64 o
  11   2  12        0.75        2.09        2.86 o
  12   2  12        1.75        4.43        4.42 o
 -14   3  12       14.60       12.77        3.16 o
 -13   3  12        9.85        8.62        2.55 o
 -12   3  12       10.30        8.86        2.44 o
 -11   3  12        4.60        8.03        1.79 o
 -10   3  12       34.80       40.99        3.28 o
  -9   3  12       36.85       39.61        2.40 o
  -8   3  12      162.00      175.05        5.06 o
  -7   3  12        6.30        5.89        1.24 o
  -6   3  12        4.80        5.73        1.66 o
  -5   3  12        1.15        1.95        1.30 o
  -4   3  12      177.00      172.37        4.67 o
  -3   3  12      189.25      183.04        5.07 o
  -2   3  12      220.90      215.32        8.43 o
  -1   3  12      155.00      141.54        5.01 o
   0   3  12      202.80      195.79        7.51 o
   1   3  12       23.75       22.52        1.53 o
   2   3  12      167.35      161.31        4.84 o
   3   3  12        3.25        3.45        1.17 o
   4   3  12       41.95       46.02        2.16 o
   5   3  12        7.30        6.12        1.49 o
   6   3  12      101.10      105.12        3.46 o
   7   3  12       15.05       17.38        1.64 o
   8   3  12       25.35       24.65        1.90 o
   9   3  12       33.10       33.88        2.10 o
  10   3  12        1.10        1.33        1.27 o
  11   3  12       11.50        6.49        2.70 o
  12   3  12       12.30       13.01        3.60 o
 -14   4  12        8.15       11.19        2.29 o
 -13   4  12        2.75        3.28        2.06 o
 -12   4  12        7.50        9.22        2.00 o
 -11   4  12        2.35        4.00        1.29 o
 -10   4  12        6.05        7.00        1.20 o
  -9   4  12       14.80       15.44        1.78 o
  -8   4  12       44.55       45.67        2.33 o
  -7   4  12        5.60        3.45        1.27 o
  -6   4  12        0.90        0.66        1.60 o
  -5   4  12       16.15       21.18        1.78 o
  -4   4  12      114.10      116.08        3.80 o
  -3   4  12       45.30       47.60        3.13 o
  -2   4  12      111.55      104.56        5.21 o
  -1   4  12      113.30      119.04        4.55 o
   0   4  12       58.05       58.36        2.19 o
   1   4  12       30.15       32.38        1.56 o
   2   4  12       75.25       82.14        2.80 o
   3   4  12       68.00       67.82        2.70 o
   4   4  12       25.95       28.95        1.81 o
   5   4  12       11.00       14.15        1.35 o
   6   4  12        0.25        0.41        1.81 o
   7   4  12       87.60       89.67        3.43 o
   8   4  12        2.60        0.80        1.97 o
   9   4  12       53.45       55.27        3.15 o
  10   4  12        6.00        5.18        2.30 o
  11   4  12        8.40        9.71        2.40 o
 -13   5  12        4.60        0.79        2.85 o
 -12   5  12       12.25        7.95        2.78 o
 -11   5  12        4.60        2.29        1.68 o
 -10   5  12        3.55        3.05        1.27 o
  -9   5  12       29.00       36.32        2.07 o
  -8   5  12      107.40      112.74        4.14 o
  -7   5  12      119.50      117.84        4.46 o
  -6   5  12      140.50      147.07        4.82 o
  -5   5  12       85.90       88.14        3.36 o
  -4   5  12        3.95        9.20        1.79 o
  -3   5  12       93.20       89.73        4.59 o
  -2   5  12       12.40       13.65        2.28 o
  -1   5  12      516.70      464.87       17.35 o
   0   5  12       16.75       16.99        1.45 o
   1   5  12       92.85       99.54        2.79 o
   2   5  12       55.95       61.14        2.05 o
   3   5  12       70.60       71.44        2.94 o
   4   5  12        6.45        6.64        1.20 o
   5   5  12       33.70       31.67        2.02 o
   6   5  12       21.45       26.51        1.56 o
   7   5  12       38.90       38.90        2.28 o
   8   5  12       31.05       28.09        2.28 o
   9   5  12       75.30       70.59        4.87 o
  10   5  12       36.30       45.54        3.90 o
  11   5  12        5.00        0.23        4.70 o
 -13   6  12        5.00        1.12        4.00 o
 -12   6  12        9.60        9.95        2.66 o
 -11   6  12        5.25        2.19        3.02 o
 -10   6  12       -2.35        0.27        1.77 o
  -9   6  12       58.30       59.41        3.44 o
  -8   6  12        9.85        7.46        1.82 o
  -7   6  12       77.85       72.68        3.25 o
  -6   6  12       68.90       73.54        2.94 o
  -5   6  12        4.20        3.99        2.19 o
  -4   6  12        2.75        6.30        2.22 o
  -3   6  12      182.00      187.64        7.37 o
  -2   6  12       46.60       53.35        2.63 o
  -1   6  12       18.90       17.29        1.59 o
   0   6  12        2.10        1.65        1.05 o
   1   6  12      228.70      229.60        6.54 o
   2   6  12       37.35       38.22        1.74 o
   3   6  12       89.30      100.64        3.44 o
   4   6  12       35.40       38.21        2.16 o
   5   6  12      104.25      101.70        4.17 o
   6   6  12       17.85       24.70        1.71 o
   7   6  12       51.60       49.07        2.98 o
   8   6  12       24.80       21.69        2.38 o
   9   6  12       19.80       12.86        3.60 o
  10   6  12       12.50        3.86        4.10 o
 -12   7  12        6.55        7.39        3.45 o
 -11   7  12        5.00        3.77        2.99 o
 -10   7  12       23.60       24.95        3.67 o
  -9   7  12        5.95        3.35        2.41 o
  -8   7  12       45.35       52.59        2.80 o
  -7   7  12        3.80        5.57        1.88 o
  -6   7  12      169.70      158.93        8.90 o
  -5   7  12       19.70       19.91        2.78 o
  -4   7  12       39.30       37.42        2.82 o
  -3   7  12       37.55       36.17        3.02 o
  -2   7  12      113.35      102.23        4.54 o
  -1   7  12       27.50       31.71        2.02 o
   0   7  12      106.80      107.84        3.87 o
   1   7  12        9.35       10.55        1.53 o
   2   7  12       66.30       64.90        2.55 o
   3   7  12        5.65        4.72        1.10 o
   4   7  12        1.60        0.60        1.66 o
   5   7  12        3.30        2.37        1.90 o
   6   7  12       11.65       10.58        1.74 o
   7   7  12        1.65        0.66        1.32 o
   8   7  12        1.20        0.77        2.50 o
   9   7  12        1.50        0.55        4.20 o
 -11   8  12        2.30        0.11        3.83 o
 -10   8  12        6.40        5.87        3.10 o
  -9   8  12       12.45        7.83        3.33 o
  -8   8  12        4.90        9.35        2.82 o
  -7   8  12       25.95       18.78        3.14 o
  -6   8  12       54.10       58.10        3.90 o
  -5   8  12        1.15        3.53        2.48 o
  -4   8  12        9.25        7.42        2.07 o
  -3   8  12        3.80        3.08        2.21 o
  -2   8  12       20.90       18.72        2.64 o
  -1   8  12       97.75       97.19        3.82 o
   0   8  12       71.20       71.95        3.34 o
   1   8  12      102.50      101.23        3.82 o
   2   8  12        1.35        0.85        1.35 o
   3   8  12        1.80        2.50        1.30 o
   4   8  12        2.85        3.43        1.48 o
   5   8  12        2.75        3.93        2.02 o
   6   8  12        6.65        5.08        1.56 o
   7   8  12       -0.40        0.48        6.45 o
   8   8  12        7.50        7.32        3.80 o
  -9   9  12       35.20       38.80        4.62 o
  -8   9  12        5.05        1.70        2.70 o
  -7   9  12       36.20       31.39        5.90 o
  -6   9  12        9.00        5.50        5.10 o
  -5   9  12       17.70       12.61        2.50 o
  -4   9  12       18.70       17.58        2.40 o
  -3   9  12       47.15       54.09        4.08 o
  -2   9  12       11.15       17.10        2.82 o
  -1   9  12      126.55      128.41        5.66 o
   0   9  12        4.35        7.23        1.67 o
   1   9  12        9.25       15.07        1.49 o
   2   9  12        9.90       11.29        1.59 o
   3   9  12        3.05        0.14        1.28 o
   4   9  12        0.65        0.91        1.25 o
   5   9  12        4.90        5.14        1.91 o
   6   9  12        2.60        0.77        3.70 o
   7   9  12       18.80        8.30        6.30 o
  -7  10  12       15.30        7.33        4.90 o
  -6  10  12        8.80        2.06        3.90 o
  -5  10  12        2.80        2.89        4.50 o
  -4  10  12        7.00       15.64        3.70 o
  -3  10  12       10.60        9.13        2.10 o
  -2  10  12       10.50       15.79        2.50 o
  -1  10  12       33.40       30.92        2.84 o
   0  10  12        2.65        1.96        1.61 o
   1  10  12        6.50        9.27        1.71 o
   2  10  12        0.05        0.22        2.21 o
   3  10  12        1.85        5.56        2.16 o
   4  10  12       19.80       16.04        3.55 o
   5  10  12        4.80        0.80        5.90 o
  -4  11  12       12.80        8.01        5.70 o
  -3  11  12       12.50        2.65        5.70 o
  -2  11  12       15.90       19.93        5.10 o
  -1  11  12        2.05        3.56        3.63 o
   0  11  12       15.50       15.14        2.76 o
   1  11  12        3.70        2.07        3.23 o
   2  11  12       10.45       11.53        3.11 o
 -14   0  13        3.70        0.29        3.30 o
 -13   0  13       -5.40        0.13        2.90 o
 -12   0  13        2.60        6.62        3.10 o
 -11   0  13       89.20       78.31        6.40 o
  -9   0  13      196.60      198.41       12.10 o
  -8   0  13       -1.20        1.02        3.00 o
  -7   0  13       56.60       55.27        5.10 o
  -6   0  13       -5.50        0.01        2.40 o
  -5   0  13       38.10       32.38        4.50 o
  -4   0  13       30.00       30.31        2.90 o
  -3   0  13      109.50      112.61        4.50 o
  -2   0  13       45.60       42.67        2.90 o
  -1   0  13        1.20        0.01        2.40 o
   0   0  13        1.40        0.22        2.00 o
   1   0  13        0.50        1.62        2.55 o
   2   0  13        4.00        0.01        2.00 o
   3   0  13       49.60       63.03        3.40 o
   4   0  13       33.90       40.93        2.30 o
   5   0  13       79.60       85.56        3.70 o
   6   0  13        3.30        4.78        1.30 o
   7   0  13       24.10       24.45        2.30 o
   8   0  13       16.90       18.27        2.00 o
   9   0  13        7.40        8.00        2.20 o
  10   0  13        5.10        0.18        2.20 o
  11   0  13       17.80       20.48        2.70 o
  12   0  13       10.70       19.13        4.90 o
 -14   1  13       14.15       10.22        3.55 o
 -13   1  13        5.95        6.12        2.54 o
 -12   1  13        2.95        2.91        1.79 o
 -11   1  13       -1.10        0.21        1.73 o
 -10   1  13      135.50      131.84        6.03 o
  -9   1  13       43.25       41.53        3.04 o
  -8   1  13       53.95       55.45        2.83 o
  -7   1  13       11.95       10.81        1.91 o
  -6   1  13       18.95       16.55        2.76 o
  -5   1  13       13.35       13.96        2.19 o
  -4   1  13       10.45       11.56        2.01 o
  -3   1  13      212.90      211.11        5.98 o
  -2   1  13       98.00      104.14        3.32 o
  -1   1  13       -0.10        0.81        2.22 o
   0   1  13       64.90       65.57        2.66 o
   1   1  13        7.40       10.52        1.34 o
   2   1  13        8.10       10.39        1.31 o
   3   1  13       66.05       67.31        2.33 o
   4   1  13      141.20      143.36        4.70 o
   5   1  13       89.60       93.46        3.33 o
   6   1  13        9.90       10.24        1.39 o
   7   1  13       14.70       12.18        1.59 o
   8   1  13        7.35        8.39        1.48 o
   9   1  13        1.25        1.60        2.41 o
  10   1  13        8.70        4.43        2.90 o
  11   1  13        3.90        2.22        3.13 o
  12   1  13        6.20        2.66        3.57 o
 -14   2  13        3.70        4.37        2.62 o
 -13   2  13        0.45        2.73        2.66 o
 -12   2  13       69.80       66.80        4.92 o
 -11   2  13       -0.95        0.48        2.39 o
 -10   2  13       11.30       11.75        2.35 o
  -9   2  13        5.30        4.74        1.65 o
  -8   2  13      153.55      148.74        5.97 o
  -7   2  13        4.25        9.03        1.53 o
  -6   2  13      125.75      125.75        4.25 o
  -5   2  13        2.50        4.60        1.20 o
  -4   2  13       67.30       77.85        2.72 o
  -3   2  13       30.15       29.85        2.62 o
  -2   2  13      372.00      369.05       10.32 o
  -1   2  13       51.60       46.74        2.20 o
   0   2  13      329.85      309.85        8.00 o
   1   2  13       18.55       16.82        2.16 o
   2   2  13       12.00       15.33        1.67 o
   3   2  13       29.45       30.78        1.88 o
   4   2  13       11.00        8.32        1.70 o
   5   2  13       77.10       78.91        3.01 o
   6   2  13       31.45       34.28        1.91 o
   7   2  13        9.10       11.10        1.51 o
   8   2  13       24.35       26.20        1.91 o
   9   2  13       28.75       30.32        2.87 o
  10   2  13        1.40        2.16        1.46 o
  11   2  13       -3.65        0.18        2.69 o
 -14   3  13        2.35        0.05        2.37 o
 -13   3  13       -0.40        2.19        1.84 o
 -12   3  13        9.55       12.59        2.91 o
 -11   3  13       33.50       40.64        2.80 o
 -10   3  13       40.65       38.66        2.41 o
  -9   3  13       95.50       99.22        3.80 o
  -8   3  13       92.90       92.36        3.54 o
  -7   3  13       20.60       25.57        1.94 o
  -6   3  13        3.85        4.04        1.53 o
  -5   3  13      104.95      102.87        3.81 o
  -4   3  13       75.05       77.42        3.02 o
  -3   3  13      163.50      160.98        4.84 o
  -2   3  13       44.95       43.45        2.57 o
  -1   3  13      298.90      284.52       10.72 o
   0   3  13      113.20      123.56        4.44 o
   1   3  13       99.35      104.74        3.15 o
   2   3  13       39.15       38.46        2.05 o
   3   3  13       50.70       58.16        2.31 o
   4   3  13        4.15        3.06        1.45 o
   5   3  13        8.00        9.81        1.63 o
   6   3  13       72.80       72.95        3.29 o
   7   3  13       13.05       12.77        1.50 o
   8   3  13       16.45       14.76        2.02 o
   9   3  13       41.30       43.06        2.62 o
  10   3  13        2.90        3.02        1.45 o
  11   3  13        9.20        0.29        4.20 o
 -13   4  13       13.00       11.14        2.87 o
 -12   4  13       -2.30        1.89        1.96 o
 -11   4  13        1.05        2.48        2.26 o
 -10   4  13        2.15        2.15        1.72 o
  -9   4  13       57.40       59.34        3.08 o
  -8   4  13        3.05        0.44        1.65 o
  -7   4  13       18.65       22.39        2.03 o
  -6   4  13        5.25        5.66        1.45 o
  -5   4  13      189.65      194.24        5.80 o
  -4   4  13       31.85       30.95        2.02 o
  -3   4  13       52.25       50.78        2.33 o
  -2   4  13        5.40        8.65        1.50 o
  -1   4  13       51.75       59.81        3.52 o
   0   4  13       95.80       93.97        3.48 o
   1   4  13        2.15        4.48        1.27 o
   2   4  13       37.95       43.14        2.26 o
   3   4  13      117.95      130.61        4.33 o
   4   4  13        2.45        3.59        1.31 o
   5   4  13        1.25        5.38        1.50 o
   6   4  13       47.10       44.77        2.34 o
   7   4  13        1.60        2.10        1.33 o
   8   4  13        4.80        6.24        1.74 o
   9   4  13        3.80        6.39        1.52 o
  10   4  13        1.20        1.83        2.80 o
  11   4  13        8.60        1.13        4.00 o
 -13   5  13       -1.80        0.40        2.75 o
 -12   5  13       12.90       14.41        2.58 o
 -11   5  13        3.60        0.43        1.91 o
 -10   5  13        1.55        0.67        1.71 o
  -9   5  13        8.70        5.10        1.81 o
  -8   5  13      105.00      106.10        3.82 o
  -7   5  13       21.90       21.98        2.06 o
  -6   5  13      160.30      162.13        5.39 o
  -5   5  13       28.80       30.09        2.30 o
  -4   5  13        7.10        6.44        1.57 o
  -3   5  13       19.70       20.69        2.33 o
  -2   5  13       27.25       27.01        2.37 o
  -1   5  13      129.30      131.17        6.25 o
   0   5  13        5.40        6.14        1.20 o
   1   5  13       27.95       29.79        1.77 o
   2   5  13       38.15       43.21        2.30 o
   3   5  13       35.00       39.50        2.16 o
   4   5  13        2.50        2.24        1.68 o
   5   5  13       20.85       23.89        1.96 o
   6   5  13       23.25       26.59        2.03 o
   7   5  13        1.90        0.70        2.05 o
   8   5  13       11.75       11.77        1.63 o
   9   5  13       37.50       37.37        4.50 o
  10   5  13        3.80        7.87        3.10 o
 -12   6  13       19.45       25.22        4.17 o
 -11   6  13        0.50        0.34        2.12 o
 -10   6  13       13.30       11.97        2.33 o
  -9   6  13        0.55        0.80        1.16 o
  -8   6  13       10.85       14.06        1.99 o
  -7   6  13        4.45        2.69        1.68 o
  -6   6  13       16.90       21.15        2.01 o
  -5   6  13       10.80       10.68        1.63 o
  -4   6  13       45.80       55.96        3.20 o
  -3   6  13        7.35        5.30        2.21 o
  -2   6  13        3.55        6.07        1.84 o
  -1   6  13       50.40       54.92        3.24 o
   0   6  13      124.10      128.66        4.14 o
   1   6  13       31.00       36.75        1.77 o
   2   6  13       55.75       51.61        2.48 o
   3   6  13       16.45       15.46        1.56 o
   4   6  13       73.80       71.33        3.43 o
   5   6  13        7.85        8.31        1.38 o
   6   6  13       20.70       26.96        2.12 o
   7   6  13        2.55        2.77        2.42 o
   8   6  13        7.30        6.85        1.69 o
   9   6  13       39.70       40.38        6.40 o
 -11   7  13        3.05        2.82        3.04 o
 -10   7  13       15.15       11.18        3.30 o
  -9   7  13       11.55        7.11        3.16 o
  -8   7  13       28.45       27.03        2.78 o
  -7   7  13       23.30       34.48        3.22 o
  -6   7  13        7.20        9.33        2.58 o
  -5   7  13       12.60        9.22        2.26 o
  -4   7  13       11.65       10.83        2.53 o
  -3   7  13        1.15        0.10        2.29 o
  -2   7  13        5.00        4.45        1.78 o
  -1   7  13       45.35       49.47        2.52 o
   0   7  13        5.70        3.38        1.70 o
   1   7  13        9.75       10.54        1.61 o
   2   7  13        9.45        7.54        1.35 o
   3   7  13       46.10       37.37        2.30 o
   4   7  13       18.40       18.60        1.91 o
   5   7  13       15.15       14.32        1.98 o
   6   7  13        5.70        2.53        1.59 o
   7   7  13        2.75        1.73        1.38 o
   8   7  13       13.30        4.02        4.70 o
   9   7  13        2.10        2.69        5.70 o
 -10   8  13       16.75       10.59        3.41 o
  -9   8  13        0.35        3.22        3.05 o
  -8   8  13       -1.35        0.43        3.72 o
  -7   8  13       22.90       25.44        2.78 o
  -6   8  13        6.90        3.55        2.30 o
  -5   8  13        0.90        4.93        3.04 o
  -4   8  13       10.00       14.32        2.50 o
  -3   8  13        0.55        1.83        2.27 o
  -2   8  13        6.65        6.51        1.81 o
  -1   8  13        3.85        6.14        1.53 o
   0   8  13        5.35        3.98        1.98 o
   1   8  13       -1.00        3.48        1.78 o
   2   8  13       -1.60        2.04        2.12 o
   3   8  13        3.55        3.59        1.50 o
   4   8  13       20.80       16.11        2.42 o
   5   8  13       17.05       19.01        2.05 o
   6   8  13        2.60        3.37        1.53 o
   7   8  13       -5.10        6.64        4.00 o
  -8   9  13       21.15       22.77        3.75 o
  -7   9  13        5.30        5.38        5.51 o
  -6   9  13        9.40        8.32        4.30 o
  -5   9  13        7.30        6.41        2.40 o
  -4   9  13       36.50       29.37        3.70 o
  -3   9  13        6.90        5.35        2.10 o
  -2   9  13        6.60        2.68        2.60 o
  -1   9  13       13.75       11.43        1.94 o
   0   9  13       13.90       12.57        2.02 o
   1   9  13        6.95        8.12        1.38 o
   2   9  13        0.10        0.35        1.42 o
   3   9  13        4.10        2.25        1.50 o
   4   9  13       16.15       16.77        2.14 o
   5   9  13        8.05        1.96        2.60 o
   6   9  13        7.90        5.49        4.30 o
  -6  10  13        8.30        6.32        4.60 o
  -5  10  13        8.10        4.82        4.50 o
  -4  10  13        1.50        6.72        5.00 o
  -3  10  13        0.40        1.77        2.15 o
  -2  10  13       -0.20        0.30        1.52 o
  -1  10  13        1.60        0.27        2.47 o
   0  10  13       12.90        8.70        2.62 o
   1  10  13        1.25        3.36        1.73 o
   2  10  13        8.90        7.12        2.42 o
   3  10  13       16.10       11.94        2.97 o
   4  10  13       16.20       10.99        3.11 o
 -14   0  14       35.80       27.30        6.70 o
 -13   0  14       -1.60        1.34        3.90 o
 -12   0  14       -3.90        0.00        4.50 o
 -11   0  14        0.40        6.46        4.93 o
 -10   0  14        4.10        1.46        2.70 o
  -9   0  14        8.00        9.15        2.80 o
  -8   0  14      181.10      183.49       12.60 o
  -7   0  14        1.40        2.35        3.90 o
  -6   0  14        4.20        2.49        2.60 o
  -5   0  14        5.00        1.32        2.40 o
  -4   0  14        1.70        4.26        1.80 o
  -3   0  14        0.00        0.12        0.01 o
  -2   0  14       10.00       11.26        2.50 o
  -1   0  14      405.20      373.12       15.50 o
   0   0  14       29.40       33.50        2.60 o
   1   0  14        4.80        4.04        2.40 o
   2   0  14       25.60       28.12        2.80 o
   3   0  14        5.20        1.75        2.10 o
   4   0  14        8.70        5.91        1.70 o
   5   0  14       47.70       48.60        3.50 o
   6   0  14       30.60       30.85        2.40 o
   7   0  14       92.20       95.86        4.80 o
   8   0  14        6.60        5.86        2.10 o
   9   0  14       17.40       12.44        3.10 o
  10   0  14        1.60        0.25        2.60 o
  11   0  14        2.20        1.56        2.70 o
 -14   1  14       -0.65        1.07        1.88 o
 -13   1  14        8.80       10.72        3.70 o
 -12   1  14       17.15       12.14        3.19 o
 -11   1  14       24.55       19.18        3.41 o
 -10   1  14        2.60        5.82        2.95 o
  -9   1  14      142.30      150.33        8.24 o
  -8   1  14      108.75       99.53        5.84 o
  -7   1  14        8.85       10.38        1.95 o
  -6   1  14       11.15       10.61        2.20 o
  -5   1  14       22.25       23.33        2.20 o
  -4   1  14       13.80       12.39        1.70 o
  -3   1  14       90.70       87.43        3.55 o
  -2   1  14        6.60        4.75        1.48 o
  -1   1  14      295.80      313.38        7.99 o
   0   1  14      208.75      196.72        5.98 o
   1   1  14       25.85       20.30        1.77 o
   2   1  14       10.70        9.25        1.56 o
   3   1  14       37.55       36.05        2.12 o
   4   1  14        6.20        9.27        1.53 o
   5   1  14      121.70      135.39        4.07 o
   6   1  14      164.10      157.11        5.87 o
   7   1  14       35.80       34.29        2.15 o
   8   1  14       30.60       32.99        2.02 o
   9   1  14       21.75       22.82        2.02 o
  10   1  14        2.30        2.39        1.90 o
  11   1  14        5.10        4.11        2.51 o
 -13   2  14        9.80       12.66        2.55 o
 -12   2  14        2.35        2.21        3.03 o
 -11   2  14       22.30       19.27        3.28 o
 -10   2  14       16.55       12.55        2.67 o
  -9   2  14      181.00      164.90        7.76 o
  -8   2  14        2.85        0.95        1.42 o
  -7   2  14       76.40       78.40        3.32 o
  -6   2  14        0.10        0.77        1.86 o
  -5   2  14       43.80       48.53        2.27 o
  -4   2  14       21.10       22.40        2.16 o
  -3   2  14      235.35      232.67        7.32 o
  -2   2  14       20.45       19.30        1.67 o
  -1   2  14       16.55       16.42        1.88 o
   0   2  14        8.85        6.78        1.56 o
   1   2  14      101.70      107.20        3.61 o
   2   2  14       35.85       34.61        2.57 o
   3   2  14       44.00       49.19        2.33 o
   4   2  14       15.20       17.14        1.63 o
   5   2  14        4.15        5.89        1.73 o
   6   2  14      105.45       97.23        4.07 o
   7   2  14       12.85       12.56        1.70 o
   8   2  14        3.10        6.25        1.32 o
   9   2  14        4.30        5.18        2.36 o
  10   2  14       13.75       13.79        3.51 o
  11   2  14        6.70        4.82        6.00 o
 -13   3  14       29.90       27.41        3.80 o
 -12   3  14       16.95       20.03        2.55 o
 -11   3  14       10.60        9.73        2.08 o
 -10   3  14        1.45        1.64        1.82 o
  -9   3  14        7.00        4.15        1.93 o
  -8   3  14       67.05       69.59        3.23 o
  -7   3  14      113.10      114.88        4.29 o
  -6   3  14       75.15       79.92        3.44 o
  -5   3  14        0.10        0.21        1.42 o
  -4   3  14       62.00       58.31        2.84 o
  -3   3  14       17.35       19.34        1.70 o
  -2   3  14      280.35      278.62        8.17 o
  -1   3  14       32.50       34.96        2.16 o
   0   3  14      354.70      336.95       13.52 o
   1   3  14        0.80        0.66        2.71 o
   2   3  14      116.60      119.69        4.15 o
   3   3  14       45.60       43.83        2.16 o
   4   3  14       20.05       22.53        1.81 o
   5   3  14       20.95       23.90        1.81 o
   6   3  14        6.15        3.80        1.58 o
   7   3  14       20.80       17.07        2.20 o
   8   3  14        7.65        8.42        1.84 o
   9   3  14       13.70       12.19        2.05 o
  10   3  14        1.00        9.03       13.20 o
 -13   4  14        5.55        3.82        2.26 o
 -12   4  14        7.20        4.04        2.42 o
 -11   4  14        1.80        3.67        2.30 o
 -10   4  14       11.05       12.15        2.28 o
  -9   4  14        2.50        0.49        1.75 o
  -8   4  14       32.65       34.16        2.44 o
  -7   4  14        5.85        5.82        1.66 o
  -6   4  14       25.00       25.05        1.95 o
  -5   4  14        1.65        2.54        1.72 o
  -4   4  14       -0.25        1.65        2.09 o
  -3   4  14       17.50       23.64        1.88 o
  -2   4  14       87.55       91.97        4.14 o
  -1   4  14       14.45       20.78        1.63 o
   0   4  14       90.80       93.31        4.35 o
   1   4  14       25.35       23.64        2.12 o
   2   4  14       51.45       51.97        2.48 o
   3   4  14        1.35        2.90        1.30 o
   4   4  14       13.80       12.50        1.60 o
   5   4  14       11.30       13.39        1.57 o
   6   4  14       28.55       27.18        2.33 o
   7   4  14        8.90        9.83        1.84 o
   8   4  14       28.50       29.41        2.73 o
   9   4  14       71.35       80.91        5.63 o
  10   4  14        9.70        5.53        7.00 o
 -12   5  14       -2.45        0.29        3.51 o
 -11   5  14       -3.90        0.19        2.80 o
 -10   5  14       14.80       13.57        2.73 o
  -9   5  14        2.45        1.48        1.57 o
  -8   5  14       21.95       28.50        2.15 o
  -7   5  14       15.10       15.34        1.94 o
  -6   5  14        0.15        3.55        2.30 o
  -5   5  14      125.20      118.72        4.56 o
  -4   5  14       19.40       19.65        1.88 o
  -3   5  14       34.45       40.73        2.72 o
  -2   5  14       18.80       18.39        2.29 o
  -1   5  14       46.05       39.53        2.23 o
   0   5  14       15.25       11.22        1.84 o
   1   5  14        1.20        0.70        1.24 o
   2   5  14       75.00       74.50        3.18 o
   3   5  14        5.50        3.95        1.36 o
   4   5  14       -1.30        3.18        1.97 o
   5   5  14       12.60       15.36        1.95 o
   6   5  14        9.00       13.38        1.98 o
   7   5  14       26.45       30.37        2.41 o
   8   5  14       14.95       17.52        2.09 o
   9   5  14       23.60       21.60        3.60 o
 -11   6  14        5.20        6.40        2.44 o
 -10   6  14        9.00        6.98        2.70 o
  -9   6  14        3.00        4.69        2.35 o
  -8   6  14        6.50        3.01        2.06 o
  -7   6  14        5.65        4.15        2.25 o
  -6   6  14        1.20        0.45        2.67 o
  -5   6  14        7.50       11.54        1.80 o
  -4   6  14        3.35        0.61        2.33 o
  -3   6  14       29.65       24.93        2.80 o
  -2   6  14       21.40       23.48        2.25 o
  -1   6  14       11.75       13.12        2.02 o
   0   6  14       58.55       61.14        2.44 o
   1   6  14        9.85       11.06        1.53 o
   2   6  14        4.55        6.53        1.79 o
   3   6  14       53.10       55.17        2.94 o
   4   6  14       25.05       23.82        2.05 o
   5   6  14       17.50       14.64        2.23 o
   6   6  14        4.60        6.21        1.87 o
   7   6  14        8.25        5.13        1.84 o
   8   6  14        8.90        8.04        3.40 o
   9   6  14       22.40       20.84        6.10 o
 -10   7  14       32.60       31.14        4.10 o
  -9   7  14       -3.00        0.71        2.40 o
  -8   7  14       14.05       15.68        2.42 o
  -7   7  14        2.50        1.39        1.90 o
  -6   7  14       -1.15        0.29        1.65 o
  -5   7  14        5.40        6.33        1.90 o
  -4   7  14       38.55       41.70        4.05 o
  -3   7  14        2.00        1.48        1.90 o
  -2   7  14       38.10       33.11        2.97 o
  -1   7  14        5.75        1.05        2.00 o
   0   7  14        8.20        9.99        1.38 o
   1   7  14        0.80        1.63        2.58 o
   2   7  14        3.25        6.05        1.38 o
   3   7  14       11.35       13.52        2.02 o
   4   7  14       19.15       20.94        2.16 o
   5   7  14        6.45        0.92        1.87 o
   6   7  14        7.65        2.98        2.09 o
   7   7  14        3.00        6.11        2.70 o
   8   7  14        7.40        6.25        4.40 o
  -9   8  14        2.70        3.64        2.72 o
  -8   8  14       -1.00        1.43        2.94 o
  -7   8  14        5.00        1.40        2.94 o
  -6   8  14       11.55       17.73        2.35 o
  -5   8  14        0.00        2.14        0.01 o
  -4   8  14        0.90        0.41        3.04 o
  -3   8  14        6.10       10.44        2.60 o
  -2   8  14        7.50        7.96        1.90 o
  -1   8  14        5.20        6.99        1.72 o
   0   8  14        9.25       10.82        1.50 o
   1   8  14        2.50        3.10        1.19 o
   2   8  14        3.15        4.63        1.70 o
   3   8  14        8.45        6.99        1.91 o
   4   8  14        3.45        8.51        3.56 o
   5   8  14        2.55        1.75        2.16 o
   6   8  14       10.80        2.01        3.90 o
  -7   9  14        4.85        4.76        2.56 o
  -6   9  14        5.40        0.74        3.70 o
  -5   9  14       20.10       14.12        4.30 o
  -4   9  14        4.40        2.04        1.90 o
  -3   9  14        3.40        4.00        2.50 o
  -2   9  14       -0.30        0.01        1.75 o
  -1   9  14       28.20       27.52        3.50 o
   0   9  14        2.50        2.34        1.41 o
   1   9  14       20.90       21.85        2.44 o
   2   9  14        3.00        2.53        3.89 o
   3   9  14       28.90       29.14        3.24 o
   4   9  14        2.70        1.72        2.15 o
   5   9  14       15.30       12.89        6.10 o
  -4  10  14       14.50        9.49        4.30 o
  -3  10  14       15.10        3.15        5.30 o
  -2  10  14       10.00       13.18        2.40 o
  -1  10  14        5.10        7.11        2.90 o
   0  10  14       -1.45        1.66        2.62 o
   1  10  14        7.95        5.30        2.39 o
   2  10  14        6.70        3.58        3.57 o
 -13   0  15        2.70        0.00        3.20 o
 -12   0  15        2.60        0.06        2.90 o
 -11   0  15       20.50       27.06        4.70 o
 -10   0  15       -0.20        0.78        3.94 o
  -9   0  15        4.50        5.47        3.20 o
  -8   0  15       14.50       19.15        3.90 o
  -7   0  15        5.90        2.88        4.10 o
  -6   0  15        2.00        0.61        1.90 o
  -5   0  15      367.20      375.58       17.10 o
  -4   0  15        3.70        5.34        2.00 o
  -3   0  15      125.40      127.85        6.10 o
  -2   0  15       42.20       43.38        2.80 o
  -1   0  15       26.50       32.84        3.00 o
   0   0  15       10.40        8.86        2.50 o
   1   0  15      453.50      419.06       19.50 o
   2   0  15        0.40        0.50        2.28 o
   3   0  15       41.10       42.21        3.50 o
   4   0  15       61.00       60.87        4.10 o
   5   0  15       16.70       19.36        2.40 o
   6   0  15      242.10      225.21       13.40 o
   7   0  15        2.90        5.84        2.40 o
   8   0  15        6.80        5.18        3.20 o
   9   0  15       -1.00        0.45        5.20 o
  10   0  15        6.30        5.33        2.70 o
 -13   1  15       35.15       29.00        4.35 o
 -12   1  15       60.00       69.26        6.00 o
 -11   1  15       42.15       37.07        3.89 o
 -10   1  15       24.55       22.81        3.57 o
  -9   1  15       62.80       64.36        3.94 o
  -8   1  15       26.50       31.84        3.29 o
  -7   1  15       21.60       20.12        2.84 o
  -6   1  15       71.75       76.26        4.26 o
  -5   1  15       48.55       47.12        2.98 o
  -4   1  15       56.60       57.36        2.79 o
  -3   1  15       46.90       44.87        2.62 o
  -2   1  15      302.30      310.19        8.67 o
  -1   1  15      523.25      504.85       16.03 o
   0   1  15      106.55      107.10        3.74 o
   1   1  15       90.65       92.86        3.50 o
   2   1  15      139.30      148.57        5.06 o
   3   1  15       10.65       16.67        1.77 o
   4   1  15       18.90       20.42        1.70 o
   5   1  15      130.75      126.42        4.85 o
   6   1  15       76.65       86.39        3.36 o
   7   1  15       14.15       18.05        2.32 o
   8   1  15        8.20       12.78        1.98 o
   9   1  15       21.60       17.71        2.77 o
  10   1  15       10.95       13.66        2.18 o
 -13   2  15        3.25        4.56        2.73 o
 -12   2  15        2.35        1.66        3.09 o
 -11   2  15        8.90        3.82        2.72 o
 -10   2  15       95.00       86.41        5.59 o
  -9   2  15        6.95        8.59        2.01 o
  -8   2  15       53.85       58.73        3.01 o
  -7   2  15       16.25       16.80        1.66 o
  -6   2  15      144.40      157.45        5.26 o
  -5   2  15        0.45        2.25        1.67 o
  -4   2  15       96.30      100.55        4.87 o
  -3   2  15       39.30       37.38        2.16 o
  -2   2  15      105.05      108.32        3.86 o
  -1   2  15      152.75      144.96        5.06 o
   0   2  15      395.75      389.28       11.22 o
   1   2  15      118.60      111.03        4.36 o
   2   2  15      193.65      187.08        6.82 o
   3   2  15        6.95        7.38        1.45 o
   4   2  15       18.45       20.36        1.95 o
   5   2  15       27.25       28.72        2.12 o
   6   2  15       62.85       52.80        4.18 o
   7   2  15       38.05       36.76        2.87 o
   8   2  15        5.65        5.96        3.31 o
   9   2  15        6.30        9.83        2.55 o
  10   2  15        4.30        2.69        4.30 o
 -12   3  15        9.70        8.13        2.19 o
 -11   3  15       32.10       34.85        3.42 o
 -10   3  15        8.75        7.24        2.31 o
  -9   3  15       67.05       61.41        4.17 o
  -8   3  15        2.50        2.52        1.82 o
  -7   3  15      192.55      207.43        7.18 o
  -6   3  15       13.25       15.32        1.96 o
  -5   3  15       28.45       33.96        2.23 o
  -4   3  15       74.55       78.62        3.33 o
  -3   3  15       40.40       43.75        2.60 o
  -2   3  15       24.45       29.05        1.97 o
  -1   3  15       78.90       82.76        3.32 o
   0   3  15      178.00      171.36        6.01 o
   1   3  15       83.60       79.33        4.59 o
   2   3  15       30.60       36.51        2.93 o
   3   3  15        9.55       10.34        1.98 o
   4   3  15       71.85       71.86        3.68 o
   5   3  15       43.55       42.93        2.69 o
   6   3  15       22.55       19.45        2.88 o
   7   3  15       48.45       44.42        3.04 o
   8   3  15       25.60       24.87        3.94 o
   9   3  15        6.45        8.23        2.34 o
  10   3  15       -1.40        2.41        4.30 o
 -12   4  15       -2.15        0.02        2.90 o
 -11   4  15       17.95       21.81        2.65 o
 -10   4  15       -1.55        0.94        2.14 o
  -9   4  15       48.05       53.78        3.81 o
  -8   4  15       13.20       11.29        2.06 o
  -7   4  15       42.15       46.12        2.66 o
  -6   4  15        1.35        0.67        2.35 o
  -5   4  15       13.20       15.04        1.88 o
  -4   4  15        0.70        1.11        1.40 o
  -3   4  15       89.25       81.75        3.62 o
  -2   4  15       55.65       57.06        2.58 o
  -1   4  15      132.90      135.10        6.16 o
   0   4  15       52.55       49.30        3.51 o
   1   4  15       17.10       18.66        2.18 o
   2   4  15       32.95       32.09        2.08 o
   3   4  15       14.20       17.70        1.93 o
   4   4  15       15.60       15.71        1.70 o
   5   4  15       17.90       19.61        2.02 o
   6   4  15       16.00       15.54        2.41 o
   7   4  15        7.65        6.69        1.98 o
   8   4  15       18.30       20.43        3.43 o
   9   4  15       14.60        9.00        5.50 o
 -11   5  15        8.05        2.46        3.19 o
 -10   5  15        9.35        9.50        2.35 o
  -9   5  15        5.50        9.00        2.55 o
  -8   5  15       17.80       23.55        2.78 o
  -7   5  15        6.80       10.83        2.51 o
  -6   5  15       68.50       68.26        4.37 o
  -5   5  15       27.45       28.77        2.37 o
  -4   5  15        7.75       11.87        1.96 o
  -3   5  15       13.70       14.66        2.01 o
  -2   5  15      141.65      131.28        6.67 o
  -1   5  15       37.45       43.27        2.58 o
   0   5  15       93.30       87.31        4.97 o
   1   5  15        1.50        2.36        1.32 o
   2   5  15        0.75        3.94        1.63 o
   3   5  15        7.20        5.84        1.72 o
   4   5  15       21.40       19.08        2.46 o
   5   5  15        8.50        8.55        1.97 o
   6   5  15       15.15       12.75        2.25 o
   7   5  15       33.80       32.53        2.83 o
   8   5  15        9.70        5.49        5.20 o
 -10   6  15       15.35       17.62        3.29 o
  -9   6  15        9.95        5.37        2.31 o
  -8   6  15        5.00        3.96        2.12 o
  -7   6  15        2.75        0.14        1.82 o
  -6   6  15        2.15        1.17        2.67 o
  -5   6  15       36.95       28.44        3.47 o
  -4   6  15        9.90        8.57        1.77 o
  -3   6  15        1.50        1.89        2.10 o
  -2   6  15        6.40        4.05        1.60 o
  -1   6  15        7.40        7.97        1.66 o
   0   6  15        3.75        1.38        1.50 o
   1   6  15        8.55        8.10        1.77 o
   2   6  15        6.30        5.71        1.65 o
   3   6  15       15.35       16.93        2.26 o
   4   6  15       13.65       17.30        2.25 o
   5   6  15        7.85        7.89        1.99 o
   6   6  15        1.65        0.89        1.74 o
   7   6  15       16.85       19.65        2.62 o
   8   6  15       14.40       14.55        5.10 o
  -9   7  15       12.00       18.03        4.18 o
  -8   7  15        1.55        1.18        3.56 o
  -7   7  15        4.50        6.00        2.21 o
  -6   7  15        2.75        3.46        3.41 o
  -5   7  15        9.80       12.13        2.88 o
  -4   7  15       13.00       16.83        2.50 o
  -3   7  15        7.80        8.36        2.20 o
  -2   7  15        0.75        1.71        1.44 o
  -1   7  15       27.40       21.76        3.47 o
   0   7  15        2.50        1.01        1.70 o
   1   7  15        7.60        6.91        1.74 o
   2   7  15        0.05        1.44        2.64 o
   3   7  15        8.05        7.45        2.22 o
   4   7  15       -0.25        0.89        1.85 o
   5   7  15        4.40        3.04        1.63 o
   6   7  15        8.00        8.48        1.87 o
   7   7  15        1.10        4.94        5.00 o
  -8   8  15        0.70        2.08        3.04 o
  -7   8  15        7.45        2.96        2.87 o
  -6   8  15       -1.35        0.16        3.70 o
  -5   8  15        0.40        0.54        2.40 o
  -4   8  15        2.80        3.68        2.70 o
  -3   8  15        2.30        4.86        1.50 o
  -2   8  15       18.00       24.66        3.20 o
  -1   8  15        6.10        6.22        2.30 o
   0   8  15        4.55        6.38        1.84 o
   1   8  15        0.85        0.28        2.64 o
   2   8  15       11.15        7.21        2.01 o
   3   8  15       11.10       11.95        2.64 o
   4   8  15        0.55        0.67        2.55 o
   5   8  15        1.45        2.12        1.99 o
  -6   9  15        3.40        2.69        3.43 o
  -5   9  15        7.20        7.21        4.00 o
  -4   9  15       41.60       33.17        5.60 o
  -3   9  15        0.70        0.36        4.18 o
  -2   9  15       37.00       45.17        4.30 o
  -1   9  15       15.50       17.61        3.20 o
   0   9  15       -0.40        1.22        2.71 o
   1   9  15        7.75        5.59        3.32 o
   2   9  15       15.90       11.32        2.33 o
   3   9  15        6.70        1.41        3.10 o
 -12   0  16       76.40       69.31       10.60 o
 -11   0  16        5.40        5.67        2.90 o
 -10   0  16       -0.50        1.42        6.79 o
  -9   0  16       -3.50        2.53        4.20 o
  -8   0  16       -1.90        0.00        2.50 o
  -7   0  16       18.40       21.96        3.30 o
  -6   0  16      468.60      462.25       24.40 o
  -5   0  16       14.30       11.28        2.90 o
  -4   0  16       52.30       54.70        4.30 o
  -3   0  16        4.60        0.00        2.90 o
  -2   0  16        2.30        0.66        1.80 o
  -1   0  16      277.60      293.64       12.90 o
   0   0  16       59.00       65.79        4.40 o
   1   0  16        6.40        0.00        3.50 o
   2   0  16       37.10       36.67        3.00 o
   3   0  16       19.20       20.46        3.20 o
   4   0  16       33.20       27.91        3.10 o
   5   0  16        7.70       14.90        4.10 o
   6   0  16        2.30        5.83        3.60 o
   7   0  16        2.70        0.00        4.00 o
   8   0  16        0.30        0.72        4.27 o
   9   0  16       18.70       18.83        4.80 o
 -12   1  16       24.30       24.48        3.93 o
 -11   1  16       13.45       11.80        3.09 o
 -10   1  16       46.45       41.49        4.49 o
  -9   1  16       -0.80        1.95        2.79 o
  -8   1  16        8.75       13.32        2.04 o
  -7   1  16       29.30       30.62        2.86 o
  -6   1  16       49.00       50.56        3.30 o
  -5   1  16        8.80        7.83        1.74 o
  -4   1  16       23.05       25.34        1.98 o
  -3   1  16       10.10        9.75        1.63 o
  -2   1  16       83.00       85.51        3.40 o
  -1   1  16       47.75       54.81        2.30 o
   0   1  16        1.65        0.77        1.57 o
   1   1  16       45.95       48.69        2.87 o
   2   1  16        9.10        8.52        1.80 o
   3   1  16        8.25        8.84        1.63 o
   4   1  16       28.05       29.45        2.13 o
   5   1  16       39.60       39.29        3.04 o
   6   1  16       -1.15        4.87        4.02 o
   7   1  16        0.00        0.40        2.15 o
   8   1  16        5.20        1.12        2.23 o
   9   1  16        7.70        7.36        2.14 o
 -12   2  16        4.50        2.36        2.66 o
 -11   2  16        6.80        8.03        2.84 o
 -10   2  16        4.50        4.93        2.66 o
  -9   2  16      104.90       95.35        6.23 o
  -8   2  16        0.50        3.75        1.80 o
  -7   2  16      108.35      109.75        5.36 o
  -6   2  16        7.00        8.24        2.39 o
  -5   2  16       78.40       81.42        4.74 o
  -4   2  16        9.10        8.40        1.66 o
  -3   2  16       35.40       40.06        2.20 o
  -2   2  16        6.45        6.95        1.87 o
  -1   2  16      146.85      149.86        5.09 o
   0   2  16       19.10       19.75        2.11 o
   1   2  16       69.15       67.94        3.19 o
   2   2  16       31.85       29.29        2.37 o
   3   2  16        0.80        0.36        3.20 o
   4   2  16       11.40       14.39        1.81 o
   5   2  16        7.55        8.46        1.84 o
   6   2  16       38.25       40.74        3.27 o
   7   2  16        2.05        1.35        2.51 o
   8   2  16       38.65       34.13        3.35 o
   9   2  16        8.85       11.60        2.36 o
 -12   3  16       10.30       10.89        2.86 o
 -11   3  16        0.50        4.32        1.91 o
 -10   3  16        5.85        9.81        1.96 o
  -9   3  16       12.00       10.04        2.30 o
  -8   3  16       12.80       13.45        2.12 o
  -7   3  16        7.95        3.52        2.46 o
  -6   3  16       67.45       64.22        3.72 o
  -5   3  16       66.45       65.57        4.26 o
  -4   3  16       28.50       36.50        2.58 o
  -3   3  16        5.95        4.33        1.51 o
  -2   3  16       52.40       44.85        3.05 o
  -1   3  16       32.55       35.59        2.26 o
   0   3  16       81.05       83.56        3.47 o
   1   3  16        6.30        9.73        1.74 o
   2   3  16       12.95       18.34        1.56 o
   3   3  16       22.65       24.55        2.37 o
   4   3  16        5.30        4.28        2.28 o
   5   3  16       10.10        6.06        2.22 o
   6   3  16        7.45        3.83        2.77 o
   7   3  16       59.15       61.77        5.62 o
   8   3  16        8.85        5.34        2.70 o
   9   3  16        8.60       11.21        6.20 o
 -11   4  16        7.30        6.17        2.71 o
 -10   4  16       16.00       15.37        2.67 o
  -9   4  16        1.15        1.99        4.59 o
  -8   4  16       24.25       22.96        2.94 o
  -7   4  16       -0.65        7.39        1.86 o
  -6   4  16        3.50        0.72        1.87 o
  -5   4  16       10.90        9.18        2.07 o
  -4   4  16       84.15       84.45        3.69 o
  -3   4  16       27.75       26.17        2.82 o
  -2   4  16      145.40      140.77        5.87 o
  -1   4  16        3.85        5.14        1.84 o
   0   4  16        5.55        4.71        1.69 o
   1   4  16       34.30       33.30        2.64 o
   2   4  16        6.90        5.57        1.91 o
   3   4  16       10.05       12.38        1.95 o
   4   4  16       47.60       46.69        3.43 o
   5   4  16       20.75       22.95        2.64 o
   6   4  16       14.65       12.00        2.85 o
   7   4  16       36.35       39.90        3.83 o
   8   4  16       22.40       23.58        5.70 o
 -10   5  16        3.45        2.63        3.43 o
  -9   5  16       31.40       30.43        3.34 o
  -8   5  16       13.75       17.96        2.52 o
  -7   5  16        3.10        0.82        1.70 o
  -6   5  16       16.80       16.00        3.00 o
  -5   5  16        4.80        3.18        1.97 o
  -4   5  16       17.15       16.10        2.96 o
  -3   5  16       27.65       28.25        2.72 o
  -2   5  16        8.85       10.91        1.52 o
  -1   5  16        3.15        3.98        1.73 o
   0   5  16       16.35       20.25        2.09 o
   1   5  16        2.80        2.13        2.76 o
   2   5  16       12.30        8.28        2.35 o
   3   5  16        3.95        4.16        2.05 o
   4   5  16        2.75        3.64        2.95 o
   5   5  16       13.90       11.69        2.80 o
   6   5  16       13.10        9.94        3.04 o
   7   5  16        2.95        3.54        3.47 o
 -10   6  16       18.40       13.01        3.82 o
  -9   6  16        8.20        3.02        5.20 o
  -8   6  16        1.55        2.99        2.44 o
  -7   6  16       26.85       20.05        3.00 o
  -6   6  16        2.10        1.49        2.27 o
  -5   6  16       20.30       21.72        3.30 o
  -4   6  16        2.90        6.15        2.75 o
  -3   6  16       40.25       42.19        3.36 o
  -2   6  16        0.40        0.54        2.50 o
  -1   6  16       19.50       20.85        3.04 o
   0   6  16        1.75        3.80        3.09 o
   1   6  16       -0.65        0.94        2.16 o
   2   6  16        0.20        0.44        2.16 o
   3   6  16       11.45       12.38        2.59 o
   4   6  16        5.10        1.89        2.58 o
   5   6  16       14.70       12.26        3.26 o
   6   6  16        6.30        4.56        3.27 o
  -8   7  16       33.00       33.86        4.74 o
  -7   7  16        7.55       11.84        2.97 o
  -6   7  16        6.00        7.48        2.12 o
  -5   7  16        0.85        4.77        4.86 o
  -4   7  16        3.70        3.73        2.30 o
  -3   7  16       22.50       23.65        3.10 o
  -2   7  16       17.70       20.73        3.40 o
  -1   7  16       16.20       13.33        3.00 o
   0   7  16        2.65        1.21        2.37 o
   1   7  16        5.65       10.19        2.49 o
   2   7  16        4.05        3.43        2.32 o
   3   7  16       17.15       12.08        3.47 o
   4   7  16        3.80        7.54        2.93 o
   5   7  16       14.45       17.61        2.84 o
  -6   8  16        4.15        7.76        2.46 o
  -5   8  16        4.40        3.00        3.22 o
  -4   8  16       19.90       20.05        2.90 o
  -3   8  16       20.70       22.51        3.50 o
  -2   8  16       11.70       11.90        3.40 o
  -1   8  16        3.20        2.86        3.00 o
   0   8  16       10.80       10.17        3.90 o
   1   8  16       -0.75        1.95        1.92 o
   2   8  16        7.55        2.90        3.30 o
   3   8  16       18.30       20.67        3.75 o
  -3   9  16       35.40       34.53        6.90 o
  -2   9  16        2.60        0.69        3.30 o
  -1   9  16       34.00       35.86        6.60 o
   0   9  16       20.60       13.83        4.00 o
 -11   0  17        0.90        0.13        7.21 o
 -10   0  17        1.60        0.49        3.30 o
  -9   0  17       43.10       44.82        6.70 o
  -8   0  17        2.10        0.12        3.50 o
  -7   0  17       41.30       37.81        3.90 o
  -6   0  17       20.60       17.33        4.80 o
  -5   0  17        9.10        8.91        2.60 o
  -4   0  17       -0.70        0.28        3.51 o
  -3   0  17       85.90       84.29        4.80 o
  -2   0  17       25.10       20.27        3.20 o
  -1   0  17        8.00       11.74        2.50 o
   0   0  17      171.40      175.62       10.70 o
   1   0  17       18.40       21.21        2.80 o
   2   0  17        3.20        0.03        2.40 o
   3   0  17       26.20       25.59        3.80 o
   4   0  17        2.10        4.13        2.90 o
   5   0  17       -0.60        2.21        6.82 o
   6   0  17        5.80        1.65        4.20 o
   7   0  17        4.20        1.53        5.10 o
   8   0  17        0.40        2.03        5.31 o
 -11   1  17        5.80        8.54        2.98 o
 -10   1  17       12.70       14.99        3.23 o
  -9   1  17        2.05        1.83        2.93 o
  -8   1  17       -3.70        2.41        1.71 o
  -7   1  17        3.95        5.35        2.51 o
  -6   1  17       10.45        7.29        2.10 o
  -5   1  17        9.35        8.20        1.92 o
  -4   1  17        8.65        9.45        1.74 o
  -3   1  17       -0.95        0.37        1.94 o
  -2   1  17        2.95        2.45        1.79 o
  -1   1  17       -0.40        0.86        1.88 o
   0   1  17       10.00       13.59        1.84 o
   1   1  17       25.80       23.68        2.23 o
   2   1  17        5.00        3.33        1.75 o
   3   1  17       41.75       35.25        3.50 o
   4   1  17        2.25        0.95        2.99 o
   5   1  17        7.80        9.81        2.72 o
   6   1  17        3.10        4.05        2.62 o
   7   1  17        8.25        1.44        3.04 o
   8   1  17        6.05        3.78        2.77 o
 -11   2  17       -0.10        0.55        3.30 o
 -10   2  17       42.55       42.84        5.06 o
  -9   2  17        8.70        8.32        2.34 o
  -8   2  17        9.70       12.51        2.82 o
  -7   2  17        1.20        1.19        2.18 o
  -6   2  17       27.50       30.71        3.06 o
  -5   2  17       -0.40        1.44        1.71 o
  -4   2  17        4.65        5.16        1.63 o
  -3   2  17        4.45        2.64        1.70 o
  -2   2  17        5.85        9.17        1.62 o
  -1   2  17       43.70       42.64        2.59 o
   0   2  17       32.30       31.32        2.66 o
   1   2  17        6.65        8.33        1.70 o
   2   2  17       12.80       10.73        2.48 o
   3   2  17        4.40        3.22        2.45 o
   4   2  17       12.40        9.30        2.97 o
   5   2  17       13.05       13.48        3.16 o
   6   2  17        5.55        1.56        3.31 o
   7   2  17       11.40       10.62        2.58 o
   8   2  17       -0.60        0.51        3.32 o
 -11   3  17       19.85       25.10        3.85 o
 -10   3  17        3.55        1.38        1.91 o
  -9   3  17        2.75        1.21        1.89 o
  -8   3  17        7.35        9.11        2.38 o
  -7   3  17       15.75       20.23        2.48 o
  -6   3  17       19.40       14.72        3.18 o
  -5   3  17        3.70        5.06        2.15 o
  -4   3  17        7.25        3.58        2.11 o
  -3   3  17        9.85       11.47        2.06 o
  -2   3  17       19.20       19.95        2.30 o
  -1   3  17       36.65       41.37        2.69 o
   0   3  17       28.15       31.58        2.33 o
   1   3  17       16.90       21.68        2.23 o
   2   3  17        3.40        0.73        2.38 o
   3   3  17        5.50        2.94        2.58 o
   4   3  17        1.65        0.11        2.51 o
   5   3  17        7.40        8.65        2.63 o
   6   3  17        7.90        8.48        2.48 o
   7   3  17        2.40        1.65        5.04 o
 -10   4  17        7.30        9.14        2.69 o
  -9   4  17       79.20       85.83        6.60 o
  -8   4  17        3.65        1.09        2.16 o
  -7   4  17       -1.65        0.09        2.57 o
  -6   4  17       11.70       12.33        2.41 o
  -5   4  17        6.25       10.52        5.11 o
  -4   4  17       24.15       28.47        2.70 o
  -3   4  17       25.60       21.05        2.55 o
  -2   4  17        2.70        3.26        2.66 o
  -1   4  17        8.25        2.98        2.62 o
   0   4  17        4.60        3.74        2.87 o
   1   4  17       23.10       22.00        3.33 o
   2   4  17        3.30        0.76        4.10 o
   3   4  17       13.40       10.89        4.30 o
   4   4  17        9.85        6.16        2.91 o
   5   4  17       10.00        9.06        2.97 o
   6   4  17        6.35        4.61        2.66 o
   7   4  17        0.80        2.79        3.58 o
  -9   5  17        0.35        1.28        1.90 o
  -8   5  17       28.15       32.14        3.83 o
  -7   5  17        1.25        2.61        2.98 o
  -6   5  17       -0.10        2.47        4.68 o
  -5   5  17        9.40        6.11        2.21 o
  -4   5  17       35.15       34.22        3.87 o
  -3   5  17        3.95        7.09        1.89 o
  -2   5  17        9.10        6.52        2.20 o
  -1   5  17       37.20       37.38        3.28 o
   0   5  17       -3.70        0.63        2.70 o
   1   5  17       -1.50        0.10        2.70 o
   2   5  17        1.30        3.22        3.70 o
   3   5  17       13.30       12.96        2.69 o
   4   5  17        2.40        1.95        2.72 o
   5   5  17        8.45        3.83        2.64 o
   6   5  17        9.40        3.28        3.78 o
  -8   6  17       21.70       20.62        3.25 o
  -7   6  17       -3.10        0.47        2.93 o
  -6   6  17       19.85       21.89        2.80 o
  -5   6  17        2.00        2.59        2.71 o
  -4   6  17       40.40       40.18        3.97 o
  -3   6  17       13.00       13.75        2.30 o
  -2   6  17       24.10       26.87        3.05 o
  -1   6  17        3.40        1.97        3.00 o
   0   6  17        5.60        6.61        3.10 o
   1   6  17        3.00        4.62        3.30 o
   2   6  17       10.50        8.40        3.40 o
   3   6  17       32.25       29.92        4.55 o
   4   6  17        2.45        4.75        3.20 o
   5   6  17       -2.05        0.51        6.37 o
  -7   7  17       10.75       13.99        3.61 o
  -6   7  17       14.40       17.16        2.47 o
  -5   7  17        7.25        4.24        3.21 o
  -4   7  17        4.05        3.76        2.36 o
  -3   7  17       17.25       20.10        2.72 o
  -2   7  17        3.70        0.35        4.40 o
  -1   7  17       13.60       13.92        3.80 o
   0   7  17        2.90        2.75        3.40 o
   1   7  17       12.60       11.86        3.60 o
   2   7  17        3.65        6.36        2.73 o
   3   7  17        2.65        4.94        2.53 o
   4   7  17        0.35        0.21        2.64 o
  -4   8  17        7.60        3.33        3.30 o
  -3   8  17       35.00       33.67        6.40 o
  -2   8  17        5.20        3.77        3.60 o
  -1   8  17       35.70       19.68        6.70 o
   0   8  17       11.80       15.98        5.60 o
   1   8  17       10.80        8.31        3.60 o
 -10   0  18        4.00        9.47        3.90 o
  -9   0  18        4.90        0.19        5.60 o
  -8   0  18        1.00        3.41       10.00 o
  -7   0  18       19.00       18.65        3.90 o
  -6   0  18       35.60       35.55        5.50 o
  -5   0  18       -3.40        2.45        4.60 o
  -4   0  18       18.70       21.97        5.40 o
  -3   0  18        7.80        4.69        5.10 o
  -2   0  18        3.90        0.24        4.50 o
  -1   0  18       11.10       11.76        4.80 o
   0   0  18        2.50        0.00        3.20 o
   1   0  18        7.40        4.23        3.40 o
   2   0  18        6.70        0.00        4.50 o
   3   0  18        8.60        2.63        3.40 o
   4   0  18       15.40        8.76        5.00 o
   5   0  18       25.80       26.16        5.80 o
   6   0  18        0.30        1.25        5.04 o
   7   0  18       46.30       38.96        6.80 o
 -10   1  18       10.10        8.07        3.31 o
  -9   1  18        5.60        5.61        3.52 o
  -8   1  18        6.35        5.02        3.16 o
  -7   1  18        1.70        1.04        2.23 o
  -6   1  18        9.55        4.29        4.25 o
  -5   1  18        7.35        4.32        3.61 o
  -4   1  18        4.95        8.78        2.27 o
  -3   1  18       -3.05        0.38        1.99 o
  -2   1  18        0.15        0.64        2.26 o
  -1   1  18       16.65       16.06        2.86 o
   0   1  18       27.50       32.75        3.18 o
   1   1  18        6.35        6.52        2.69 o
   2   1  18       -0.10        2.22        1.77 o
   3   1  18        8.75        4.62        3.01 o
   4   1  18       11.95        9.31        3.36 o
   5   1  18       -0.60        0.72        2.59 o
   6   1  18       15.90       17.61        2.94 o
   7   1  18       17.25       14.45        3.33 o
 -10   2  18        5.60        3.57        2.38 o
  -9   2  18       20.40       22.96        3.63 o
  -8   2  18       -1.75        1.45        2.94 o
  -7   2  18       33.40       35.03        4.14 o
  -6   2  18        1.85        0.79        2.30 o
  -5   2  18        7.90        2.87        3.04 o
  -4   2  18       19.30       18.57        3.22 o
  -3   2  18        1.90        7.16        2.02 o
  -2   2  18       62.25       64.98        4.53 o
  -1   2  18       13.55        8.39        2.99 o
   0   2  18      150.80      142.47        9.05 o
   1   2  18        3.50        6.72        3.22 o
   2   2  18       13.80       12.60        3.16 o
   3   2  18       19.85       11.32        3.59 o
   4   2  18        2.75        7.56        3.73 o
   5   2  18       27.65       26.65        3.26 o
   6   2  18        8.90        8.05        3.30 o
   7   2  18        4.65        4.55        3.31 o
 -10   3  18        5.90        9.99        3.52 o
  -9   3  18        6.10        2.64        3.82 o
  -8   3  18       15.40       15.83        3.47 o
  -7   3  18       17.65       17.33        3.24 o
  -6   3  18        0.70        1.27        2.77 o
  -5   3  18        5.20        4.07        2.53 o
  -4   3  18       32.10       34.40        3.43 o
  -3   3  18        4.95        9.37        3.32 o
  -2   3  18       24.80       15.68        3.49 o
  -1   3  18       47.35       36.43        4.37 o
   0   3  18       27.40       13.55        3.75 o
   1   3  18       26.80       27.06        3.22 o
   2   3  18        1.75        2.92        3.56 o
   3   3  18       19.15       17.94        3.94 o
   4   3  18        7.10        1.02        2.91 o
   5   3  18       39.95       34.48        4.03 o
   6   3  18       -1.75        1.63        3.30 o
  -9   4  18        1.75        3.19        4.98 o
  -8   4  18       13.95        8.57        3.92 o
  -7   4  18        8.25        7.21        3.59 o
  -6   4  18       21.35       18.94        3.26 o
  -5   4  18       12.60       15.78        2.70 o
  -4   4  18        4.75        5.17        2.21 o
  -3   4  18        7.80        8.72        3.14 o
  -2   4  18       32.50       20.89        3.93 o
  -1   4  18        8.20       14.46        3.27 o
   0   4  18       22.20       21.15        3.36 o
   1   4  18        3.15        6.67        2.72 o
   2   4  18       10.15       10.61        3.61 o
   3   4  18        4.65        3.22        3.01 o
   4   4  18       20.10       20.45        4.70 o
   5   4  18        0.70        1.11        3.01 o
   6   4  18       -3.95        0.37        3.20 o
  -8   5  18        2.30        7.35        1.70 o
  -7   5  18       16.10       12.93        3.31 o
  -6   5  18       -0.25        2.72        2.00 o
  -5   5  18       10.55       13.52        3.26 o
  -4   5  18        8.25        9.74        3.36 o
  -3   5  18       12.30       13.16        3.34 o
  -2   5  18       32.80       24.95        4.10 o
  -1   5  18       12.10       14.31        3.47 o
   0   5  18        6.15        4.69        3.20 o
   1   5  18        5.30        5.57        3.00 o
   2   5  18        5.40        4.38        4.00 o
   3   5  18       12.80        7.77        4.80 o
   4   5  18       19.80       18.32        3.23 o
   5   5  18       11.95        6.51        3.89 o
  -7   6  18       -1.70        1.38        5.27 o
  -6   6  18       -4.00        0.58        2.82 o
  -5   6  18       21.15       19.99        4.35 o
  -4   6  18        5.90        3.90        3.11 o
  -3   6  18        2.80        5.19        2.43 o
  -2   6  18        8.25        6.17        3.06 o
  -1   6  18       30.55       32.38        3.48 o
   0   6  18        2.70        7.73        2.90 o
   1   6  18        2.70        4.61        3.50 o
   2   6  18       -3.90        1.57        4.00 o
   3   6  18       11.30        7.43        3.20 o
  -4   7  18       13.35       15.36        3.36 o
  -3   7  18        7.90        5.16        2.80 o
  -2   7  18        8.75        4.87        3.01 o
  -1   7  18       14.00       16.80        4.80 o
   0   7  18       34.60       39.76        7.00 o
   1   7  18        9.20       14.26        3.90 o
  -9   0  19        6.00        4.78        3.90 o
  -8   0  19       -3.10        2.70        5.20 o
  -7   0  19       24.90       17.25        5.30 o
  -6   0  19        2.00        0.75        3.40 o
  -5   0  19        3.80        0.68        3.40 o
  -4   0  19       -0.30        3.39        3.51 o
  -3   0  19        1.00        0.04        7.00 o
  -2   0  19        7.60       13.44        4.20 o
  -1   0  19       15.60       14.98        4.30 o
   0   0  19      159.30      136.01       11.60 o
   1   0  19        3.10        0.03        3.70 o
   2   0  19       -6.80        0.03        4.80 o
   3   0  19        2.90        1.61        3.70 o
   4   0  19        1.00        0.47        9.20 o
   5   0  19       30.40       27.22        6.00 o
   6   0  19       14.70       21.30        5.90 o
  -9   1  19        8.90        4.95        4.97 o
  -8   1  19        7.95        0.68        3.85 o
  -7   1  19       20.65       20.33        3.87 o
  -6   1  19        7.55        6.16        3.01 o
  -5   1  19        9.50       10.23        2.83 o
  -4   1  19       -1.50        3.65        3.00 o
  -3   1  19        2.95        5.03        2.50 o
  -2   1  19        6.35        3.59        2.72 o
  -1   1  19       40.75       29.73        4.25 o
   0   1  19       15.35       13.08        3.42 o
   1   1  19       37.85       28.78        4.29 o
   2   1  19        2.05        1.69        3.89 o
   3   1  19        4.45        3.81        3.39 o
   4   1  19       13.15       11.08        3.29 o
   5   1  19        2.20        2.63        2.38 o
  -9   2  19        3.80        8.36        3.89 o
  -8   2  19       10.60        8.21        3.22 o
  -7   2  19       29.65       27.29        4.19 o
  -6   2  19        6.30        4.42        3.41 o
  -5   2  19       21.85       21.03        3.50 o
  -4   2  19       13.30       12.91        3.08 o
  -3   2  19       -0.50        2.56        4.29 o
  -2   2  19        6.95        8.68        3.08 o
  -1   2  19       10.05        8.11        2.55 o
   0   2  19       17.95       15.92        3.55 o
   1   2  19       -1.40        0.07        2.86 o
   2   2  19       -2.55        1.08        3.51 o
   3   2  19       -2.05        2.90        3.05 o
   4   2  19       20.00       15.40        3.50 o
   5   2  19        4.70        1.59        2.83 o
  -8   3  19        7.15        4.18        3.88 o
  -7   3  19        4.90        6.39        3.43 o
  -6   3  19        2.75        6.54        3.25 o
  -5   3  19        1.50        1.53        5.11 o
  -4   3  19        1.95        2.05        2.85 o
  -3   3  19       12.90       10.48        3.51 o
  -2   3  19       12.75       16.30        2.85 o
  -1   3  19       12.65       10.87        3.54 o
   0   3  19       14.50       14.79        3.55 o
   1   3  19        3.95        0.70        3.06 o
   2   3  19       15.35        9.82        2.98 o
   3   3  19        8.05        9.51        3.59 o
   4   3  19        9.55        8.96        3.55 o
   5   3  19        4.20        0.36        2.27 o
  -7   4  19       19.70       23.56        4.21 o
  -6   4  19        3.75        0.80        2.96 o
  -5   4  19        6.95        0.44        3.22 o
  -4   4  19        2.85        7.39        4.17 o
  -3   4  19        9.90        4.11        3.41 o
  -2   4  19       11.15        5.19        4.00 o
  -1   4  19        5.05        6.06        3.23 o
   0   4  19        3.30        0.32        3.30 o
   1   4  19        3.80        2.03        2.47 o
   2   4  19        7.80        8.82        3.29 o
   3   4  19       11.95        4.51        2.90 o
   4   4  19        5.25       10.44        3.10 o
  -6   5  19        2.45        5.78        3.89 o
  -5   5  19       16.30        8.97        3.68 o
  -4   5  19        8.50       11.10        3.19 o
  -3   5  19        3.35        2.65        3.07 o
  -2   5  19        8.30        8.01        2.76 o
  -1   5  19        6.60        4.33        2.84 o
   0   5  19        0.20        1.71        3.06 o
   1   5  19       10.85       10.92        2.95 o
   2   5  19        0.55        0.81        1.95 o
   3   5  19       -0.75        4.61        1.98 o
  -4   6  19        0.90        0.59        3.29 o
  -3   6  19       11.30       13.07        2.87 o
  -2   6  19       21.20       21.97        4.24 o
  -1   6  19        1.75        0.15        2.65 o
   0   6  19       12.30        7.51        3.08 o
  -8   0  20        6.10        0.00        5.20 o
  -7   0  20       10.80        6.49        6.00 o
  -6   0  20       -4.60        0.14        5.90 o
  -5   0  20        1.40        3.08        4.70 o
  -4   0  20       14.90       24.02        5.30 o
  -3   0  20       33.50       41.91        5.70 o
  -2   0  20       53.30       52.66        7.70 o
  -1   0  20       33.40       28.33        6.20 o
   0   0  20        8.30        0.00        3.90 o
   1   0  20       22.50       20.62        5.70 o
   2   0  20        9.90       10.80        4.20 o
   3   0  20        2.00        4.29        3.20 o
   4   0  20        9.30        5.85        5.70 o
  -7   1  20        3.40        0.67        3.92 o
  -6   1  20        1.80        4.74        3.29 o
  -5   1  20        5.55        7.84        3.33 o
  -4   1  20        6.15        0.49        5.38 o
  -3   1  20       22.10       28.75        4.11 o
  -2   1  20        6.15        3.59        3.32 o
  -1   1  20        7.15        3.24        3.28 o
   0   1  20        6.45        5.45        2.90 o
   1   1  20       23.15       18.14        3.86 o
   2   1  20        4.20        4.55        3.17 o
   3   1  20       25.60       21.73        4.49 o
   4   1  20        3.30        0.65        3.09 o
  -7   2  20       18.65       19.71        4.30 o
  -6   2  20        9.70       13.21        2.80 o
  -5   2  20        3.70        2.00        3.86 o
  -4   2  20       13.45       10.54        3.71 o
  -3   2  20       16.45       11.06        4.53 o
  -2   2  20        7.80        5.79        3.34 o
  -1   2  20        0.85        3.43        3.18 o
   0   2  20       23.50       22.69        3.79 o
   1   2  20       -4.30        1.02        3.72 o
   2   2  20        9.50        7.50        2.58 o
   3   2  20        1.50        1.61        3.61 o
  -6   3  20        8.05        6.19        3.20 o
  -5   3  20        1.65        0.04        3.39 o
  -4   3  20       21.05       22.29        3.71 o
  -3   3  20        0.75        4.87        2.56 o
  -2   3  20        5.15        3.27        2.90 o
  -1   3  20       21.10       19.08        3.87 o
   0   3  20        5.75        4.95        3.48 o
   1   3  20        5.90        0.70        2.79 o
   2   3  20       17.05        5.69        3.99 o
   3   3  20        6.40        2.28        5.20 o
  -5   4  20        0.80        1.23        2.99 o
  -4   4  20        5.90        5.04        3.16 o
  -3   4  20        5.65        5.18        3.24 o
  -2   4  20        5.00        1.58        3.85 o
  -1   4  20        8.30        6.62        3.60 o
   0   4  20       16.85       15.70        3.01 o
   1   4  20       -1.50        1.23        3.16 o
  -2   5  20        3.10        3.72        3.40 o
  -5   0  21       40.00       35.88        9.10 o
  -4   0  21        0.90        0.41        6.07 o
  -3   0  21       87.50       85.94       12.50 o
  -2   0  21       19.10       17.90        4.20 o
  -1   0  21       15.80        5.37        5.90 o
   0   0  21       18.80       25.55        5.00 o
   1   0  21       97.70       97.43       14.50 o
  -5   1  21       14.10        5.68        3.74 o
  -4   1  21       50.80       51.53        6.23 o
  -3   1  21       14.35       21.17        3.72 o
  -2   1  21        0.65        1.21        2.83 o
  -1   1  21       43.35       38.73        5.45 o
   0   1  21       19.00       20.40        3.37 o
   1   1  21        9.30        7.14        4.17 o
  -4   2  21       15.40       20.85        3.04 o
  -3   2  21        4.85        5.37        3.19 o
  -2   2  21       -4.50        0.18        3.72 o
  -1   2  21       20.00       24.23        3.43 o
   0   2  21        0.45        1.72        2.69 o
